# Supplementary material for: Genome-wide enhancer-gene regulatory maps link causal variants to target genes underlying human cancer risk
Source: Nat Commun. 2023 Sep 25;14:5958. doi: 10.1038/s41467-023-41690-z (PMC10520073; doi:10.1038/s41467-023-41690-z)
Supplement: Supplementary file 4 — Supplementary Data 1 [file 41467_2023_41690_MOESM4_ESM.xlsx]

## Sheet: Supplementary Data 1
Supplementary Data 1. Summary of ABC maps in 20 cancer types
Cancer type	Full name	Cell lines	Epigenomic data	Data source	Project	Enhancer-gene connections	ABC enhancers	Target genes
BLCA	Bladder urothelial carcinoma	HT1376	ATAC-seq	GEO	GSE139099	21943	11263	9979
			ChIP-seq	GEO	GSE134744
			HiC	GEO	GSE148079
BRCA	Breast invasive carcinoma	MCF-7	DNase-seq	ENCODE	ENCSR000EPH	27944	12931	11325
			ChIP-seq	ENCODE	ENCSR000EWR
			HiC	average HiC
CESC	Cervical squamous cell carcinoma	HELA	DNase-seq	Roadmap	E117	29434	14440	11167
			ChIP-seq	Roadmap	E117
			HiC	average HiC
CRC	Colon & rectum adenocarcinoma	HCT116	DNase-seq	ENCODE	ENCSR000ENM	30740	13383	11900
			ChIP-seq	ENCODE	ENCSR661KMA
			HiC	average HiC
DLBC	Lymphoid Neoplasm Diffuse	Karpas-422	DNase-seq	ENCODE	ENCSR019JDO	32614	13141	11543
			ChIP-seq	ENCODE	ENCSR660IQS
			HiC	average HiC
ECSA	Esophageal carcinoma	KYSE30	ATAC-seq	GEO	GSE162380	20257	12348	9690
			ChIP-seq	GEO	GSE88976
			HiC	average HiC
GBM	Glioblastoma multiforme	LN229	ATAC-seq	GEO	GSE128271	24271	14412	10897
			ChIP-seq	GEO	GSE144399
			HiC	GEO	GSE125243
HNSC	Head and neck squamous cell carcinoma	HN12	ATAC-seq	GEO	GSE128271	23720	10312	10634
			ChIP-seq	GEO	GSE128272
			HiC	average HiC
KIRC	Kidney renal clear cell carcinoma	JHRCC12	ATAC-seq	GEO	GSE146537	28444	17477	10348
			ChIP-seq	GEO	GSE146539
			HiC	GEO	GSE99051
LAML	Acute Myeloid Leukemia	K562	DNase-seq	Roadmap	E123	37053	17303	12595
			ChIP-seq	Roadmap	E123
			HiC	average HiC
LIHC	Liver hepatocellular carcinoma	HepG2	DNase-seq	Roadmap	E118	32151	14253	12059
			ChIP-seq	Roadmap	E118
			HiC	average HiC
LUAD	Lung adenocarcinoma	PC-9	DNase-seq	ENCODE	ENCSR940NLN	29520	14027	6761
			ChIP-seq	ENCODE	ENCSR769FOC
			HiC	average HiC
NB	Neuroblastoma	KELLY	ATAC-seq	GEO	GSE138293	23846	12145	10388
			ChIP-seq	GEO	GSE159613
			HiC	average HiC
OV	Ovarian serous cystadenocarcinoma	A2780	ATAC-seq	GEO	GSE173201	27898	15072	11204
			ChIP-seq	GEO	GSE172510
			HiC	average HiC
PAAD	Pancreatic adenocarcinoma	PANC-1	DNase-seq	ENCODE	ENCSR000EPT	30638	14996	11416
			ChIP-seq	ENCODE	ENCSR000EXK
			HiC	average HiC
PRAD	Prostate adenocarcinoma	LNCaP	DNase-seq	ENCODE	ENCSR000EPF	28327	12959	11649
			ChIP-seq	GEO	GSE51621
			HiC	average HiC
SARC	Sarcoma	A673	DNase-seq	ENCODE	ENCSR346JWH	28096	11638	11458
			ChIP-seq	ENCODE	ENCSR714TJD
			HiC	average HiC
SKCM	Skin cutaneous melanoma	M229	ATAC-seq	GEO	GSE134459	21186	11144	10293
			ChIP-seq	GEO	GSE134459
			HiC	average HiC
THCA	Thyroid carcinoma	K1	ATAC-seq	GEO	GSE139099	26633	15321	11103
			ChIP-seq	GEO	GSE134744
			HiC	average HiC
UCEC	Uterine corpus endometrial carcinoma	Ishikawa	ATAC-seq	GEO	GSE114964	20134	8391	9859
			ChIP-seq	GEO	GSE66992
			HiC	average HiC
