# Supplementary material for: Genome-wide enhancer-gene regulatory maps link causal variants to target genes underlying human cancer risk
Source: Nat Commun. 2023 Sep 25;14:5958. doi: 10.1038/s41467-023-41690-z (PMC10520073; doi:10.1038/s41467-023-41690-z)
Supplement: Supplementary file 5 — Supplementary Data 2 [file 41467_2023_41690_MOESM5_ESM.xlsx]

## Sheet: Supplementary Data 2
Supplementary Data 2. Association analyses between enhancer variant rs4810856 and CRC risk in the public datasets
Dataset	Sample	SNP	Region	Chr	Bp(hg19)	MAF	RA	EA	OR	P
	(Case/Control)								(95%CI)†
Meta (CORECT+CFR1+MECC1+GECCO)	18,299/19,656	rs4810856	20q13.13	20	47298682	0.32	T	C	1.03 (1.02-1.04)	3.02×10-2*
BBJ	7,062/195,745	rs4810856	20q13.13	20	47298682	0.37	T	C	1.08 (1.04-1.11)	1.18×10-4*
UK Biobank	5,246/31,476	rs4810856	20q13.13	20	47298682	0.31	T	C	1.07 (1.03-1.11)	1.46×10-3#
GECCO	17,789/19,951	rs4810856	20q13.13	20	47298682	0.33	T	C	1.04 (1.01-1.07)	5.59×10-3*
Abbreviations: CORECT, Colorectal Cancer Transdisciplinary; CFR, Colon Cancer Family Registry; MECC, Molecular Epidemiology of Colorectal Cancer; GECCO, Genetics and Epidemiology of Colorectal Cancer Consortium; BBJ, BioBank Japan Project; MAF, minor allele frequency; RA, reference allele; EA, effect allele; OR, odds ratio; CI, confidence interval. †ORs and 95% CIs calculation were conducted unde…
