# Supplementary material for: Genome-wide enhancer-gene regulatory maps link causal variants to target genes underlying human cancer risk
Source: Nat Commun. 2023 Sep 25;14:5958. doi: 10.1038/s41467-023-41690-z (PMC10520073; doi:10.1038/s41467-023-41690-z)
Supplement: Supplementary file 6 — Supplementary Data 3 [file 41467_2023_41690_MOESM6_ESM.xlsx]

## Sheet: Supplementary Data 3
Supplementary Data 3. Association analyses between ABC variant rs4810856 and CRC risk in the individuals from UK Biobank and GECCO
Variant		UK Biobank (N＝36,722)				GECCO (N＝37,740)
		Cases/	OR (95% CI)†	P*		Cases/	OR (95% CI)†	P*
		Controls				Controls
rs4810856	TT	497/3,337	1.00 (Ref)			1,783/2,166	1.00 (Ref)
	CT	2,175/12,528	1.08 (0.97-1.21)	0.141		7,576/8,467	1.08 (1.01-1.16)	3.70×10-2
	CC	2,572/14,603	1.16 (1.05-1.29)	5.10×10-3		8,490/9,318	1.11 (1.03-1.19)	3.68×10-3
	Dominant		1.11 (1.04-1.17)	8.12×10-4			1.04 (1.00-1.09)	3.90×10-2
	Recessive		1.14 (1.03-1.26)	1.12×10-2			1.10 (1.02-1.18)	8.22×10-3
	Additive		1.07 (1.03-1.11)	1.46×10-3			1.04 (1.01-1.07)	5.59×10-3
Abbreviations: OR, odds ratio; CI, confidence interval. †ORs and 95% CIs calculation were conducted under assumption that variant alleles were risk alleles. *All P values were calculated by unconditional logistic regression model after adjusting for gender, age, smoking status and drinking status.
