# Supplementary material for: Genome-wide enhancer-gene regulatory maps link causal variants to target genes underlying human cancer risk
Source: Nat Commun. 2023 Sep 25;14:5958. doi: 10.1038/s41467-023-41690-z (PMC10520073; doi:10.1038/s41467-023-41690-z)
Supplement: Supplementary file 7 — Supplementary Data 4 [file 41467_2023_41690_MOESM7_ESM.xlsx]

## Sheet: Supplementary Data 4
Supplementary Data 4. STAU1 RNA-binding events identified by RIP-seq analysis
Chr	PeakStart	PeakEnd	Overlap Gene	Overlap Gene Name	Enrichment*	Log10(P)*
12	132720674	132722686	ENSG00000247077	PGAM5	9.85	191.5
X	54560496	54565273	ENSG00000130119	GNL3L	9.05	174.85
4	56459369	56461346	ENSG00000128050	PAICS	6.16	174.75
17	82086990	82089511	ENSG00000169710	FASN	8.26	168.6
4	87892736	87893183	ENSG00000183199	HSP90AB3P	3.35	164.05
20	38128517	38129525	ENSG00000198959	TGM2	3.48	142.19
12	52517589	52517986	ENSG00000186081	KRT5	1.95	137.43
14	102081127	102081787	ENSG00000080824	HSP90AA1	2.49	133.43
17	38918627	38921666	ENSG00000002834	LASP1	2.46	124.66
22	39018265	39020200	ENSG00000244509	APOBEC3C	4.17	123.9
19	46777045	46777408	ENSG00000105281	SLC1A5	2.9	121.75
X	47205946	47206411	ENSG00000130985	UBA1	6.11	110.25
6	44253074	44253784	ENSG00000096384	HSP90AB1	3.04	106.58
10	87966969	87968115	ENSG00000171862	PTEN	5.99	105.33
22	39052574	39055880	ENSG00000128394	APOBEC3F	9.06	103.19
3	41233345	41233836	ENSG00000168036	CTNNB1	2.42	102.65
12	125024989	125027574	ENSG00000184992	BRI3BP	8.79	102.47
17	82078548	82079706	ENSG00000169710	FASN	5.06	98.56
20	49113568	49114766	ENSG00000124214	STAU1	4.1	97.51
11	768252	771427	ENSG00000177225	PDDC1	8.34	96.54
12	124912530	124913738	ENSG00000150991	UBC	2.63	96.16
12	21635364	21635657	ENSG00000111716	LDHB	3.91	94.2
7	66152206	66156678	ENSG00000234185	RP5-1132H15.1	7.17	93.66
1	35601340	35603253	ENSG00000126067	PSMB2	6.86	92.54
8	47976685	47978105	ENSG00000104738	MCM4	5.13	91.91
20	3865680	3875412	ENSG00000088888	MAVS	7.6	91.72
8	30352108	30352382	ENSG00000127589	TUBBP1	2.47	87.95
11	27890435	27891014	ENSG00000224411	HSP90AA2P	2.31	87.34
7	74882414	74883607	ENSG00000277072	STAG3L2	18.01	84.58
11	68754920	68757731	ENSG00000110090	CPT1A	5.79	82.33
17	40411107	40411789	ENSG00000131747	TOP2A	6.74	77.56
22	36487334	36490201	ENSG00000100350	FOXRED2	9.33	75.49
7	97852140	97852452	ENSG00000070669	ASNS	3.39	74.67
11	61313513	61314494	ENSG00000167986	DDB1	5.78	73.75
4	2938029	2939648	ENSG00000087269	NOP14	10.19	73.36
10	73248855	73250992	ENSG00000182180	MRPS16	4.42	72.44
X	47212422	47213181	ENSG00000130985	UBA1	6.77	71.77
2	197486714	197487041	ENSG00000144381	HSPD1	2.34	71.26
7	100092834	100093182	ENSG00000166508	MCM7	3.25	70.61
20	3864292	3864656	ENSG00000088888	MAVS	7.33	68.06
10	15075532	15079042	ENSG00000176244	ACBD7	7.52	67.45
17	47682402	47682837	ENSG00000108424	KPNB1	3.03	66.28
17	77402155	77402456	ENSG00000184640	44813	3.6	65.93
7	75368052	75368743	ENSG00000205583	STAG3L1	10.62	65.66
3	44751170	44753415	ENSG00000163807	KIAA1143	8.92	65.39
17	40404187	40404493	ENSG00000131747	TOP2A	7.58	63.73
X	119538163	119539790	ENSG00000018610	CXorf56	9.77	63.29
8	4787458	4788419	ENSG00000254244	PAICSP4	3.31	63.28
10	100360846	100361516	ENSG00000099194	SCD	2.65	62.76
16	70565062	70565449	ENSG00000189091	SF3B3	6.12	62.67
16	15699723	15701864	ENSG00000072864	NDE1	7.84	62.38
17	40471775	40474235	ENSG00000279806	RP11-58O9.2	6.03	62.26
19	3541695	3544939	ENSG00000161091	MFSD12	6.81	61.46
1	160291851	160292275	ENSG00000122218	COPA	5.54	60.96
17	41866983	41867905	ENSG00000131473	ACLY	4.06	60.86
20	38139391	38139675	ENSG00000198959	TGM2	2.35	60.76
17	7496760	7497046	ENSG00000181222	POLR2A	5.4	60.6
19	39491418	39493597	.	.	8.92	60.27
17	59201593	59204687	ENSG00000068489	PRR11	6.39	59.89
9	130703689	130705397	ENSG00000130713	EXOSC2	9.86	59.38
2	96296535	96297720	ENSG00000144028	SNRNP200	5.33	58.95
17	67337942	67340919	ENSG00000197170	PSMD12	6.77	58.44
2	37100137	37102258	ENSG00000055332	EIF2AK2	4.89	58.24
2	197400090	197400436	ENSG00000115524	SF3B1	5.11	58.06
11	61329322	61329943	ENSG00000167986	DDB1	4.97	58
17	59682269	59683931	ENSG00000141367	CLTC	3.19	55.82
22	18088017	18090704	ENSG00000215193	PEX26	6.16	55.79
9	137243055	137243326	ENSG00000188229	TUBB4B	2.2	55.64
19	3982806	3983201	ENSG00000167658	EEF2	2.18	55.52
17	64750555	64751267	ENSG00000215769	ARHGAP27P1-BPTFP1-KPNA2P3	6.09	55.16
5	138930480	138930935	ENSG00000044115	CTNNA1	6.09	54.67
19	45702901	45703294	ENSG00000011478	QPCTL	11.86	54.44
1	219996988	219997344	ENSG00000136628	EPRS	11.99	54.44
12	132714773	132715119	ENSG00000247077	PGAM5	11.9	54.44
2	27222191	27223126	ENSG00000084774	CAD	10.72	54.23
1	10456552	10461704	ENSG00000160049	DFFA	6.79	54.13
12	120446478	120446829	ENSG00000111780	.	13.6	53.81
X	154352888	154353155	ENSG00000196924	FLNA	2.48	53.58
3	96350508	96350798	ENSG00000243547	HNRNPKP4	2.73	53.56
8	11842535	11844667	ENSG00000164733	CTSB	5.34	53.46
17	81883795	81885818	.	.	7.12	53.41
2	221962207	221962531	ENSG00000226666	HSPA9P1	3.65	52.84
X	154361328	154362579	ENSG00000196924	FLNA	3.15	52.75
3	10149820	10153629	ENSG00000134086	VHL	6.34	52.55
16	81028177	81031334	ENSG00000166451	CENPN	5.29	52.2
17	1656390	1656739	ENSG00000174231	PRPF8	5.95	51.95
12	16399428	16400534	ENSG00000008394	MGST1	4.45	50.96
12	6582613	6583334	ENSG00000111642	CHD4	4.27	50.34
7	56010452	56011370	ENSG00000146733	PSPH	5.22	50.27
19	39489750	39490941	ENSG00000105197	TIMM50	8.79	50.2
X	77826392	77829238	ENSG00000102158	MAGT1	5.32	50.11
X	65729447	65729730	ENSG00000147065	MSN	5.19	49.98
7	44831908	44834129	ENSG00000105968	H2AFV	4.3	49.9
12	98550004	98550330	ENSG00000120802	TMPO	5.71	49.82
19	3538482	3540520	ENSG00000183397	C19orf71	6.49	49.31
2	127843686	127846767	ENSG00000144231	POLR2D	6.26	49.3
11	4138410	4138762	ENSG00000167325	RRM1	3.34	48.95
2	61872138	61872418	ENSG00000115484	CCT4	3.68	48.93
22	30487162	30490240	ENSG00000133488	SEC14L4	7.36	47.35
19	13772119	13774193	ENSG00000037757	MRI1	9.87	47.11
9	121318575	121318926	.	.	4.84	47.06
20	25296387	25297956	ENSG00000100994	PYGB	5.28	46.99
1	113878608	113881141	ENSG00000188761	BCL2L15	5.09	46.89
12	108648587	108648906	ENSG00000110880	CORO1C	3.8	45.93
1	240142729	240143343	ENSG00000155816	FMN2	3.63	45.72
17	18247584	18248009	ENSG00000177731	FLII	3.59	45.65
9	129503451	129504136	ENSG00000204054	LINC00963	6.95	45.53
12	6601286	6601656	ENSG00000111642	CHD4	3.51	45.05
2	152676421	152676717	ENSG00000196504	PRPF40A	7.48	44.96
17	1704660	1704988	ENSG00000185561	TLCD2	6.14	44.91
1	35190630	35190995	ENSG00000116560	SFPQ	3.51	44.51
2	96274759	96275119	ENSG00000144028	SNRNP200	5.29	44.43
9	127506333	127507258	ENSG00000136830	FAM129B	2.63	43.71
16	69718122	69718535	ENSG00000181019	NQO1	4.81	43.53
17	18244915	18245287	ENSG00000177731	FLII	3.3	43.5
20	21333573	21334170	ENSG00000088930	XRN2	4.71	43.36
GL000220.1	145849	146179	.	.	11.59	42.99
3	128071350	128071624	ENSG00000058262	SEC61A1	3.13	42.67
3	48746624	48751380	ENSG00000114302	PRKAR2A	3.63	42.66
7	1476077	1476659	ENSG00000164880	INTS1	6.42	42.65
7	101087088	101088476	ENSG00000169871	TRIM56	5.03	42.37
11	65185938	65186338	ENSG00000014216	CAPN1	7.2	42.03
15	34489920	34490189	ENSG00000259917	HNRNPLP2	2.69	42
3	49011633	49014471	ENSG00000178252	WDR6	5.03	41.67
22	24574465	24575093	.	.	6.83	41.5
9	129147421	129147899	ENSG00000119383	PTPA	2.97	41.35
X	16761845	16763263	ENSG00000169895	SYAP1	5.97	41.3
17	2690137	2690782	ENSG00000132361	CLUH	4.66	40.75
3	49422974	49423599	ENSG00000145029	NICN1	11.21	40.67
X	93223661	93224174	ENSG00000234130	RP13-88F20.1	3.92	40.64
8	47849153	47849487	ENSG00000253729	PRKDC	8.01	40.41
9	35060843	35061182	ENSG00000165280	VCP	2.71	40.39
3	139379046	139379461	.	.	8.43	40.36
20	21389333	21389646	ENSG00000088930	XRN2	7.79	40.28
KI270744.1	108122	108430	.	.	4.45	40.22
5	37288209	37290494	ENSG00000113569	NUP155	6.5	40.21
8	23187310	23189504	ENSG00000253930	RP11-1149O23.2	8.37	39.95
5	179620938	179621344	.	.	4.54	39.94
22	38985767	38986412	ENSG00000179750	APOBEC3B	7.32	39.84
22	41600132	41600943	ENSG00000100418	DESI1	4.89	39.64
19	18367833	18369814	ENSG00000130517	PGPEP1	6.99	39.56
X	53583623	53583910	ENSG00000086758	HUWE1	2.9	39.54
7	100095771	100096167	ENSG00000166508	MCM7	2.57	39.52
7	17342996	17343639	ENSG00000106546	AHR	6.08	39.34
2	27243413	27243736	ENSG00000084774	CAD	4.48	39.12
X	53552517	53552893	ENSG00000086758	HUWE1	4.5	39.12
16	70252530	70252930	ENSG00000090861	AARS	3.64	39.11
22	40927094	40931916	ENSG00000196236	XPNPEP3	7.22	38.93
19	13768472	13769049	ENSG00000037757	MRI1	9.65	38.9
22	18078053	18078595	ENSG00000215193	PEX26	8.83	38.8
11	62151820	62152110	ENSG00000149503	INCENP	5.63	38.76
16	1937375	1938202	.	.	10.05	38.5
16	31123360	31124005	ENSG00000278133	RP11-196G11.5	10.72	38.39
19	57859794	57864034	ENSG00000198466	ZNF587	6.41	38.35
X	71294228	71294516	ENSG00000147140	NONO	3.48	37.91
19	1589477	1592136	ENSG00000071655	MBD3	6.49	37.69
16	48351628	48353902	ENSG00000102910	LONP2	6.17	37.66
17	1674417	1674704	ENSG00000174231	PRPF8	2.86	37.48
9	128993195	128993576	ENSG00000095319	NUP188	8	37.43
12	57489031	57489559	ENSG00000166986	MARS	4.26	37.22
7	100098577	100099850	ENSG00000166508	MCM7	2.58	37.17
17	42422911	42423183	ENSG00000177469	PTRF	3.18	37.1
15	72208619	72208893	.	.	2.03	37.07
3	127616853	127617161	ENSG00000073111	MCM2	4.07	37.06
5	126624789	126627181	ENSG00000164902	PHAX	9.21	36.64
4	80080831	80081097	ENSG00000236530	KPNA2P1	7.65	36.57
3	48847435	48847747	ENSG00000114302	PRKAR2A	5	36.49
7	135619524	135619864	ENSG00000155561	NUP205	8.7	36.49
3	127606125	127606789	ENSG00000073111	MCM2	4.34	36.48
12	49272765	49273138	ENSG00000167553	TUBA1C	1.91	36.4
12	57511703	57512449	ENSG00000166986	MARS	4.11	36.2
11	16756695	16758003	.	.	6.32	36
19	11450311	11450908	ENSG00000130175	PRKCSH	3.21	35.93
21	33528239	33528938	ENSG00000159131	GART	6.61	35.73
17	7511453	7512741	ENSG00000181222	POLR2A	4.36	35.6
7	128502671	128504310	ENSG00000165055	METTL2B	5.57	35.47
17	35725963	35726256	ENSG00000006125	AP2B1	3.32	35.22
16	70554912	70555313	ENSG00000189091	SF3B3	6.17	35.17
16	46959016	46959288	ENSG00000069345	DNAJA2	5.25	35.14
12	49127929	49128280	ENSG00000123416	TUBA1B	1.55	35.09
2	86077898	86078282	ENSG00000068654	POLR1A	10.12	35.02
1	214354342	214357866	ENSG00000152104	PTPN14	5.85	34.95
20	45883700	45884510	ENSG00000168612	ZSWIM1	9.61	34.92
1	244858008	244858329	ENSG00000153187	HNRNPU	2.19	34.73
19	11146589	11147394	ENSG00000161888	SPC24	6.58	34.72
14	74735289	74736702	ENSG00000119616	FCF1	4.3	34.72
5	256386	256654	ENSG00000073578	SDHA	5.52	34.69
12	120459915	120461451	ENSG00000111780	.	4.79	34.69
17	81885991	81887521	.	.	5.07	34.34
11	14480808	14481099	ENSG00000129083	COPB1	6.1	34.34
19	45549319	45551279	ENSG00000125741	OPA3	7.59	34.2
13	31150928	31151225	ENSG00000120694	HSPH1	3.28	34.16
14	104701431	104701756	ENSG00000203485	INF2	5.28	34.16
7	101128390	101128655	ENSG00000106366	SERPINE1	3.3	34.13
3	184308626	184308969	ENSG00000175166	PSMD2	3.37	34.09
19	8485625	8486292	ENSG00000099783	HNRNPM	3.05	34.09
11	34146175	34146849	ENSG00000135372	NAT10	4.73	33.99
17	56891647	56892172	ENSG00000121060	TRIM25	4.61	33.68
3	129257467	129257800	ENSG00000181789	COPG1	8.65	33.55
14	74797920	74799698	ENSG00000119596	YLPM1	4.2	33.51
17	41764804	41765069	ENSG00000173801	JUP	6.35	33.51
X	78125849	78126228	ENSG00000102144	PGK1	2.22	33.45
4	116598280	116598560	ENSG00000213493	ACTN4P1	2.54	33.32
2	161279364	161279706	.	.	4.37	33.18
6	52264069	52264789	ENSG00000112118	MCM3	2.92	33.03
2	37138269	37138534	ENSG00000055332	EIF2AK2	7.09	32.96
3	45677191	45681190	ENSG00000144791	LIMD1	8.91	32.67
17	77498926	77500183	ENSG00000184640	44813	2.13	32.51
20	33704129	33705109	ENSG00000101417	PXMP4	7.98	32.5
8	37747414	37748005	ENSG00000147475	ERLIN2	3.83	32.16
7	4763594	4766096	ENSG00000164916	FOXK1	4.12	32.14
16	10529123	10531232	ENSG00000213853	EMP2	4.11	31.98
1	182875999	182876314	ENSG00000135829	DHX9	4.56	31.92
14	74902260	74903546	ENSG00000119689	DLST	3.32	31.91
12	56341774	56343472	ENSG00000170581	STAT2	7.23	31.86
16	27460730	27461435	ENSG00000077235	GTF3C1	7.51	31.62
2	130230594	130230927	ENSG00000213225	NOC2LP1	4.92	31.51
2	215944271	215944972	ENSG00000118242	MREG	7.14	31.42
22	41245621	41246574	ENSG00000100401	RANGAP1	4.04	31.37
7	2380361	2380637	ENSG00000106263	EIF3B	2.67	31.19
6	31829860	31830126	ENSG00000204388	HSPA1B	3.14	31.06
7	44708084	44708836	ENSG00000105953	OGDH	3.82	31.05
14	22920622	22920982	ENSG00000100462	PRMT5	6.34	31.02
13	21374061	21376641	ENSG00000180776	ZDHHC20	2.81	30.9
17	2697895	2698459	ENSG00000132361	CLUH	4.04	30.88
2	135840579	135840951	ENSG00000076003	MCM6	3.37	30.78
1	160996318	160996673	ENSG00000158769	F11R	6.46	30.69
X	53201564	53201966	ENSG00000126012	KDM5C	9.3	30.65
5	25910754	25911064	ENSG00000251593	MSNP1	2.44	30.53
11	62738353	62739980	.	.	8.17	30.53
2	99195642	99197434	ENSG00000185414	MRPL30	4.1	30.4
1	150993858	150997783	ENSG00000143409	MINDY1	5.73	30.28
22	38991346	38991663	ENSG00000179750	APOBEC3B	5.67	30.28
3	197883604	197885880	ENSG00000186001	LRCH3	6.88	30.16
10	114291217	114294134	.	.	5.23	30.15
7	5501565	5501859	ENSG00000155034	FBXL18	6.26	29.99
20	34913231	34914016	ENSG00000131069	ACSS2	6.98	29.94
4	57010800	57011082	ENSG00000047315	POLR2B	5.27	29.92
22	36506101	36506884	ENSG00000100350	FOXRED2	5.11	29.85
20	49089252	49089708	ENSG00000124207	CSE1L	4.28	29.7
19	810554	811089	ENSG00000011304	PTBP1	2	29.68
11	63631079	63631364	ENSG00000184743	ATL3	5.45	29.67
1	9100356	9101734	ENSG00000180758	GPR157	9.03	29.58
21	44326727	44327297	ENSG00000141959	PFKL	5.31	29.49
17	64499792	64500123	ENSG00000108654	DDX5	2.07	29.4
KI270733.1	164409	165098	.	.	5.83	29.37
13	24435208	24435477	ENSG00000102699	PARP4	3.76	29.3
11	111723993	111728409	ENSG00000170145	SIK2	4.5	29.19
7	29920188	29920542	ENSG00000136193	SCRN1	2.52	29.18
19	10689368	10689688	ENSG00000129351	ILF3	3.54	29.15
1	28496540	28500283	ENSG00000204138	PHACTR4	7.2	28.83
11	72434190	72434484	ENSG00000162129	CLPB	4.95	28.7
11	3028995	3029414	ENSG00000110619	CARS	8.77	28.69
1	37860781	37861198	ENSG00000204084	INPP5B	7.92	28.68
6	44249431	44249836	ENSG00000096384	HSP90AB1	3.58	28.63
14	64415355	64415734	ENSG00000100714	MTHFD1	8.62	28.59
X	299099	299829	ENSG00000182378	PLCXD1	8.86	28.53
7	102531720	102532024	ENSG00000272949	.	8.81	28.53
7	152367664	152367963	ENSG00000055609	KMT2C	3.92	28.4
13	86275669	86275952	ENSG00000277914	DDX6P2	5.12	28.4
7	2722389	2724449	.	.	6.72	28.26
1	10419831	10420129	ENSG00000142657	PGD	2.71	28.2
11	47167952	47168253	ENSG00000149182	ARFGAP2	7.27	28.13
17	18314653	18314935	ENSG00000177302	TOP3A	7.27	28.13
22	40881773	40882177	ENSG00000196236	XPNPEP3	7.2	28.13
2	47482898	47483163	ENSG00000095002	MSH2	4.02	28.03
10	119059211	119059702	ENSG00000107581	EIF3A	4.63	27.98
17	44801276	44803652	ENSG00000182963	GJC1	6.08	27.94
16	58532083	58532372	ENSG00000125107	CNOT1	5.57	27.81
20	45076087	45079907	ENSG00000101109	STK4	3.1	27.79
12	6866229	6866542	ENSG00000111667	USP5	3.1	27.79
19	48796758	48797334	.	.	7.79	27.59
8	143918587	143918865	ENSG00000178209	PLEC	2.76	27.56
2	135510688	135510995	ENSG00000121988	ZRANB3	3.37	27.48
1	160339906	160340171	ENSG00000122218	COPA	8.65	27.48
21	8989901	8990188	.	.	2.69	27.45
X	123910786	123913715	ENSG00000101966	XIAP	4.66	27.42
22	41256027	41256292	ENSG00000100401	RANGAP1	5.19	27.38
7	143852373	143852705	ENSG00000198420	TCAF1	4.83	27.25
20	35632520	35632853	ENSG00000214078	CPNE1	3.24	27.24
3	49682478	49682934	ENSG00000164062	APEH	3.1	27.23
10	27111779	27112050	ENSG00000136758	YME1L1	4.11	27.07
20	25445993	25446308	ENSG00000101003	GINS1	5.84	27.03
9	127792285	127792771	.	.	5.8	26.96
7	5478664	5479658	ENSG00000230733	AC092171.4	4.99	26.96
9	35725226	35725597	ENSG00000137076	TLN1	4.81	26.94
10	42830996	42831329	ENSG00000165733	BMS1	4.93	26.93
2	24002472	24004835	ENSG00000173960	UBXN2A	6.12	26.84
2	206126538	206126846	ENSG00000023228	NDUFS1	7.57	26.75
21	33552915	33554209	ENSG00000159140	SON	3.71	26.63
17	516683	517412	ENSG00000141252	VPS53	5.6	26.62
19	12559772	12560285	ENSG00000213290	PGK1P2	2.75	26.61
17	2418630	2420764	ENSG00000127804	METTL16	5.39	26.45
8	30678083	30679632	ENSG00000104687	GSR	3.28	26.43
X	54809744	54810021	ENSG00000102316	MAGED2	2.53	26.41
17	18273759	18274869	ENSG00000177302	TOP3A	5.32	26.39
1	8863817	8864094	ENSG00000074800	ENO1	1.99	26.34
19	12705274	12705601	ENSG00000105576	TNPO2	8.11	26.32
9	35712886	35713194	ENSG00000137076	TLN1	6.16	26.26
10	119035151	119036104	ENSG00000107581	EIF3A	2.9	26.23
4	75642861	75643194	ENSG00000138757	G3BP2	4.78	26.22
3	141947268	141948206	ENSG00000114126	TFDP2	5.48	26.19
3	72877735	72878017	ENSG00000240135	PSMD12P	3.9	26.18
11	123059529	123060031	ENSG00000109971	HSPA8	1.53	26.08
8	47962712	47963026	ENSG00000104738	MCM4	3.14	26.04
10	73775553	73776576	.	.	6.98	25.98
11	10763640	10764732	ENSG00000198730	CTR9	3.92	25.67
15	90953590	90954047	ENSG00000140553	UNC45A	5.21	25.63
2	240462189	240462541	ENSG00000063660	GPC1	4.51	25.52
1	156138489	156138757	ENSG00000160789	LMNA	2.82	25.49
2	47798869	47801022	ENSG00000116062	MSH6	3.19	25.43
13	49912736	49913362	ENSG00000123178	SPRYD7	8.27	25.41
10	73776798	73779414	.	.	8.27	25.41
19	1458853	1459898	ENSG00000115266	APC2	6.79	25.39
19	18866648	18868144	ENSG00000005007	UPF1	3.62	25.36
15	40395491	40396722	.	.	7.38	25.26
21	46189252	46191220	ENSG00000160285	LSS	3.97	25.25
9	137219035	137219313	ENSG00000284976	LOC122513141	6.53	25.23
10	100232432	100233240	ENSG00000095485	CWF19L1	5.97	25.17
7	72997585	72998014	ENSG00000174353	STAG3L3	5.91	25.17
17	7578584	7578872	ENSG00000161960	EIF4A1	1.82	25.04
6	52282597	52282915	ENSG00000112118	MCM3	2.72	25.03
5	151804016	151804537	ENSG00000145907	G3BP1	2.17	25.01
7	128653774	128655507	ENSG00000229413	RP11-274B21.12	6.8	24.99
16	69325845	69327067	ENSG00000132612	VPS4A	4.73	24.89
2	171983232	171983530	ENSG00000128708	HAT1	3.59	24.78
2	44320826	44321415	ENSG00000138078	PREPL	4.73	24.77
19	1033153	1033541	.	.	4.16	24.68
10	17233584	17233854	ENSG00000026025	VIM	2.39	24.67
13	45029296	45032435	ENSG00000133114	GPALPP1	5.83	24.65
2	24001103	24002316	ENSG00000173960	UBXN2A	5.36	24.63
1	19259488	19260121	ENSG00000053372	MRTO4	3.92	24.63
1	17406890	17407165	ENSG00000179051	RCC2	2.62	24.6
5	55839591	55839857	ENSG00000248854	HNRNPH1P3	4.31	24.59
6	7585627	7585894	ENSG00000096696	DSP	3.28	24.47
4	8174679	8174956	ENSG00000250471	GMPSP1	2.66	24.39
5	146113937	146114206	ENSG00000133706	LARS	4.17	24.38
2	32306923	32308077	ENSG00000119820	YIPF4	6.2	24.35
4	24576242	24576650	.	.	3.56	24.21
5	115390915	115391349	ENSG00000249026	CTNNA1P1	3.3	24.2
X	150231405	150231872	ENSG00000234825	XRCC6P2	2.14	24.16
9	127792975	127796069	.	.	6.12	24.08
7	5620079	5620366	ENSG00000011275	RNF216	4.84	24.08
1	51789259	51789604	ENSG00000078618	NRDC	4.71	24.06
8	22614094	22614450	ENSG00000158941	CCAR2	4.67	24.06
1	6521606	6526000	ENSG00000162408	NOL9	4.69	24.06
12	6529694	6529959	ENSG00000010292	NCAPD2	3.79	23.85
X	153948421	153948692	ENSG00000172534	HCFC1	2.82	23.79
X	101345259	101345614	.	.	5.16	23.73
1	109063312	109063827	ENSG00000197780	TAF13	4.77	23.71
22	38864394	38865466	ENSG00000183741	CBX6	2.98	23.7
1	11998784	11999074	ENSG00000116688	MFN2	7.36	23.67
15	40663200	40664201	ENSG00000137812	KNL1	7.31	23.67
17	48848074	48848415	ENSG00000136436	CALCOCO2	7.58	23.64
21	42910702	42911352	ENSG00000160194	NDUFV3	6.53	23.61
19	18850571	18850859	ENSG00000005007	UPF1	6.1	23.5
4	143538633	143538932	ENSG00000153147	SMARCA5	6.31	23.48
3	113809385	113809939	ENSG00000114573	ATP6V1A	3.7	23.45
19	7625946	7626229	ENSG00000076924	XAB2	7.78	23.39
9	105072997	105074950	.	.	7.78	23.39
20	36815235	36816269	ENSG00000149639	SOGA1	4.93	23.39
1	204552550	204555128	ENSG00000198625	MDM4	7.8	23.33
17	76390943	76391615	ENSG00000175931	UBE2O	4.19	23.28
14	22971878	22973557	ENSG00000129474	AJUBA	3.7	23.26
11	2944990	2945640	ENSG00000205531	NAP1L4	2.81	23.23
22	36348992	36349257	ENSG00000100345	MYH9	2.72	23.22
19	4654058	4655499	ENSG00000185361	TNFAIP8L1	5.11	23.2
8	142735428	142736338	ENSG00000130193	THEM6	4.08	23.16
3	58320524	58323370	ENSG00000163684	RPP14	6.44	23.13
6	149726241	149727170	ENSG00000120253	NUP43	4.07	23.1
12	56238774	56239077	ENSG00000139645	ANKRD52	4.07	23.1
17	47621765	47622328	.	.	3.48	23.08
17	17843614	17844233	ENSG00000175662	TOM1L2	4.43	23.07
8	17972325	17972590	ENSG00000078674	PCM1	4.73	22.99
20	41164932	41165317	ENSG00000124181	PLCG1	5.09	22.97
12	56144184	56144595	ENSG00000139641	ESYT1	3.03	22.89
6	136258617	136258895	ENSG00000029363	BCLAF1	3.87	22.83
11	64854595	64854860	ENSG00000110047	EHD1	3.86	22.83
22	44170611	44172879	ENSG00000188677	PARVB	6.09	22.78
7	1486921	1487406	ENSG00000164880	INTS1	3.77	22.73
21	32316517	32316856	ENSG00000142207	URB1	6.34	22.73
22	32387653	32387968	ENSG00000100220	RTCB	5.62	22.73
12	56356150	56356555	.	.	7.17	22.72
2	61050213	61051674	ENSG00000162928	PEX13	5.97	22.66
1	173141442	173141719	ENSG00000230849	GOT2P2	5.94	22.66
1	944252	944801	ENSG00000187634	SAMD11	3.72	22.66
12	8636636	8637397	ENSG00000255967	HADHAP2	3.69	22.66
X	121048026	121048319	ENSG00000182890	GLUD2	2.96	22.55
X	23702682	23703339	ENSG00000123130	ACOT9	7.42	22.55
21	33504010	33504437	ENSG00000159131	GART	3.39	22.52
14	75082186	75084556	ENSG00000119638	NEK9	3.34	22.49
15	72199173	72199676	ENSG00000067225	PKM	1.45	22.48
5	134899532	134901330	ENSG00000113621	TXNDC15	6.29	22.47
11	59124315	59124583	ENSG00000189057	FAM111B	4.01	22.46
3	139358998	139359361	.	.	2.67	22.46
11	47788181	47788478	ENSG00000030066	NUP160	7.72	22.4
X	129446865	129447186	ENSG00000102038	SMARCA1	3.82	22.22
5	43298627	43298899	ENSG00000112972	HMGCS1	3.75	22.13
17	32775768	32776128	ENSG00000176658	MYO1D	2.49	22.13
5	119541984	119542273	ENSG00000133835	HSD17B4	5.24	22.11
7	156969951	156970333	ENSG00000146909	NOM1	5.57	22.04
3	51420423	51420748	ENSG00000145041	DCAF1	5.02	22
6	158766366	158766975	ENSG00000092820	EZR	2.14	21.99
5	143332705	143333242	ENSG00000113580	NR3C1	3.39	21.96
12	116852381	116852780	.	.	6.23	21.86
X	123627704	123627969	ENSG00000125676	THOC2	5.84	21.84
13	19671905	19673430	ENSG00000196199	MPHOSPH8	3.97	21.83
5	33460968	33461420	ENSG00000113407	TARS	3.01	21.83
19	1577283	1578161	ENSG00000071655	MBD3	2.68	21.81
14	103135275	103135641	ENSG00000185215	TNFAIP2	3.37	21.77
9	137281873	137282581	ENSG00000198113	TOR4A	4.33	21.73
14	39180812	39181265	ENSG00000100941	PNN	2.95	21.7
17	32492737	32493307	ENSG00000176658	MYO1D	1.92	21.67
14	101985854	101986215	ENSG00000197102	DYNC1H1	3.69	21.63
12	48134719	48135365	ENSG00000152556	PFKM	4.59	21.59
5	34906392	34908288	ENSG00000113456	RAD1	7.37	21.58
1	28334504	28335862	ENSG00000130772	MED18	7.27	21.58
2	127846924	127848173	ENSG00000144231	POLR2D	2.87	21.55
19	804530	805188	ENSG00000011304	PTBP1	2.42	21.53
7	143598083	143598491	ENSG00000223459	TCAF1P1	4.19	21.52
17	59195178	59195443	ENSG00000068489	PRR11	7.5	21.42
12	120173704	120174166	ENSG00000089154	GCN1	7.5	21.42
7	102635864	102636164	ENSG00000205236	.	7.39	21.42
17	62451653	62451952	.	.	7.5	21.42
20	49248569	49249139	ENSG00000124201	ZNFX1	4.63	21.23
13	40809576	40810052	ENSG00000102743	SLC25A15	4.72	21.22
1	79055156	79055684	ENSG00000230787	PSAT1P3	2.86	21.21
2	135162587	135163010	ENSG00000115839	RAB3GAP1	6.39	21.18
3	47846164	47846863	ENSG00000132153	DHX30	3.88	21.17
19	4941527	4941893	ENSG00000276043	UHRF1	6.53	21.16
7	128091991	128092436	ENSG00000197157	SND1	2.5	21.15
7	101311358	101313566	ENSG00000128581	IFT22	5.42	21.14
6	31778966	31779235	ENSG00000204394	VARS	5.34	21.14
12	49353752	49354038	.	.	5.37	21.14
5	131201372	131201997	ENSG00000186687	LYRM7	5.86	21.1
20	35002531	35003619	ENSG00000100991	TRPC4AP	3.42	21.06
11	46681010	46681373	ENSG00000175220	ARHGAP1	5.15	21.06
17	75941700	75944434	ENSG00000161533	ACOX1	4.69	20.99
11	46758963	46759442	ENSG00000175216	CKAP5	4.51	20.89
20	38926430	38926704	ENSG00000101447	FAM83D	3.49	20.88
9	35067904	35068172	ENSG00000165280	VCP	4.12	20.87
X	53196684	53196974	ENSG00000126012	KDM5C	3.44	20.86
2	206146912	206147179	ENSG00000023228	NDUFS1	3.4	20.86
9	128309470	128309744	ENSG00000167112	TRUB2	3.96	20.72
X	71556751	71557106	ENSG00000147162	OGT	5.27	20.68
5	111126732	111127019	ENSG00000134987	WDR36	3.87	20.6
2	15623318	15623698	ENSG00000079785	DDX1	4.63	20.51
11	57331666	57331962	ENSG00000149136	SSRP1	2.28	20.5
17	8513617	8513894	ENSG00000133026	MYH10	7.29	20.45
2	203302410	203305582	.	.	7.23	20.45
11	10778725	10779708	ENSG00000198730	CTR9	2.7	20.4
11	62628767	62629042	ENSG00000089597	GANAB	3.18	20.4
13	21372692	21373780	ENSG00000180776	ZDHHC20	2.37	20.36
2	97739385	97739821	ENSG00000115085	ZAP70	3.51	20.34
10	32035520	32035965	ENSG00000170759	KIF5B	4.04	20.23
20	33646564	33649973	ENSG00000078699	CBFA2T2	5.55	20.21
12	53288021	53288341	ENSG00000135476	ESPL1	4.41	20.21
11	33076385	33076677	ENSG00000213713	PIGCP1	4.39	20.21
3	194650762	194651191	ENSG00000041802	LSG1	5.9	20.16
12	132623956	132624737	ENSG00000177084	POLE	5.86	20.16
17	59660324	59660655	ENSG00000141367	CLTC	2.44	20.08
13	98831481	98831783	ENSG00000088387	DOCK9	4.74	20.03
14	60780011	60780559	ENSG00000020426	MNAT1	2.86	19.98
3	53863821	53865192	ENSG00000056736	IL17RB	5.89	19.92
7	2366314	2366584	.	.	3.73	19.9
15	22873430	22873732	ENSG00000273749	CYFIP1	4.96	19.85
3	184334776	184335285	ENSG00000114867	EIF4G1	2.27	19.81
5	133052093	133052358	ENSG00000170606	HSPA4	2.62	19.78
12	318136	318427	ENSG00000073614	KDM5A	4.1	19.76
17	63589399	63589672	ENSG00000136485	DCAF7	2.71	19.72
X	2904057	2904808	ENSG00000006756	ARSD	5.22	19.7
5	145997466	145997762	ENSG00000156463	SH3RF2	6.85	19.68
X	153759606	153760699	ENSG00000232725	U52111.14	5.13	19.59
2	108767285	108767551	ENSG00000153201	RANBP2	3.07	19.59
8	61579206	61579551	ENSG00000254285	KRT8P3	1.42	19.53
6	43570634	43570950	ENSG00000124571	XPO5	7.07	19.5
17	8263669	8263936	ENSG00000178921	PFAS	7.12	19.5
9	137281293	137281592	ENSG00000198113	TOR4A	3.85	19.48
16	46674313	46674610	ENSG00000069329	VPS35	4.67	19.44
11	3000956	3001248	ENSG00000110619	CARS	3.08	19.42
17	68042082	68042382	ENSG00000182481	KPNA2	2.37	19.36
7	98949494	98949763	ENSG00000196367	TRRAP	4.49	19.34
4	165405210	165405487	ENSG00000109472	CPE	2.9	19.32
19	57843642	57844647	ENSG00000268750	.	6.25	19.16
10	101786148	101786538	ENSG00000198408	MGEA5	3.25	19.12
10	97458451	97458725	ENSG00000155229	MMS19	4.88	19.11
21	33263369	33264147	ENSG00000159110	IFNAR2	4.8	19.11
8	41544401	41544736	ENSG00000147536	GINS4	6.36	19.03
17	49050146	49051019	ENSG00000159217	IGF2BP1	3.63	19.02
16	8781760	8782271	ENSG00000183044	ABAT	3.83	19
X	154532493	154533130	ENSG00000160211	G6PD	2.83	18.94
3	45594938	45596227	ENSG00000144791	LIMD1	5.78	18.91
17	63821380	63821645	ENSG00000108592	FTSJ3	3.79	18.87
14	21351583	21352734	ENSG00000092201	SUPT16H	2.8	18.84
14	104718798	104719451	ENSG00000203485	INF2	2.65	18.84
16	30578988	30579790	ENSG00000239791	AC002310.7	6.78	18.83
5	155016342	155017330	ENSG00000226650	KIF4B	5.11	18.83
7	35904303	35904714	ENSG00000122545	44811	3.15	18.8
20	50581310	50581691	ENSG00000196396	PTPN1	3.12	18.8
4	152977739	152979558	ENSG00000137460	FHDC1	6.8	18.75
7	44802682	44803077	ENSG00000196262	PPIA	3.17	18.75
14	24103545	24104034	ENSG00000100889	PCK2	3.32	18.66
17	81902917	81903305	ENSG00000185813	PCYT2	4.8	18.66
X	51901673	51902283	ENSG00000179222	MAGED1	2.92	18.66
10	73769654	73770015	ENSG00000176986	SEC24C	4.4	18.65
17	75752306	75752577	ENSG00000132470	ITGB4	5.97	18.58
19	50406184	50406506	ENSG00000062822	POLD1	6.91	18.55
2	201286488	201287090	ENSG00000064012	CASP8	6.74	18.55
11	72289580	72290788	ENSG00000162129	CLPB	6.8	18.55
17	8257860	8258195	ENSG00000178921	PFAS	6.91	18.55
6	43030632	43033154	.	.	6.8	18.55
7	75985585	75986070	ENSG00000127948	POR	2.62	18.53
11	72292125	72293095	ENSG00000162129	CLPB	5.6	18.5
X	53414905	53415170	ENSG00000072501	SMC1A	4	18.49
12	48145208	48146048	ENSG00000152556	PFKM	3.97	18.42
14	94060097	94060389	ENSG00000089737	DDX24	2.71	18.35
1	32196132	32196407	ENSG00000084652	TXLNA	3.06	18.35
X	41349531	41350152	ENSG00000215301	DDX3X	2.35	18.29
19	58296835	58298951	ENSG00000267216	ZNF8-ERVK3-1	5.6	18.27
7	103315825	103316090	.	.	5.63	18.27
7	5387676	5388238	ENSG00000182095	TNRC18	2.84	18.24
17	41851659	41853235	.	.	5.2	18.23
13	20066981	20067323	ENSG00000121741	ZMYM2	4.32	18.22
17	1470173	1470489	ENSG00000197879	MYO1C	2.38	18.21
22	35659176	35660913	ENSG00000221963	APOL6	4.15	18.19
5	179823855	179824252	ENSG00000161011	SQSTM1	2.06	18.18
17	745029	747533	ENSG00000179409	GEMIN4	3.32	18.15
1	6634196	6635523	ENSG00000007923	DNAJC11	4.96	18.08
8	144397153	144397468	ENSG00000071894	CPSF1	4.99	18.08
19	48992994	48993259	ENSG00000104812	GYS1	4.96	18.08
11	47164380	47164687	ENSG00000149182	ARFGAP2	4.9	18.08
1	112689824	112690103	ENSG00000155363	MOV10	4.53	18.03
9	37508164	37508540	.	.	6.01	17.99
19	7087392	7087752	ENSG00000130544	ZNF557	6.52	17.91
11	134152571	134153201	ENSG00000151503	NCAPD3	3.89	17.86
18	23463966	23464313	ENSG00000101782	RIOK3	5.16	17.84
14	21460871	21461292	ENSG00000129472	RAB2B	5.19	17.84
X	85087667	85087941	ENSG00000155008	APOOL	5.13	17.84
2	131443810	131444285	ENSG00000217950	NOC2LP2	5.19	17.84
2	26190887	26191397	ENSG00000084754	HADHA	2.27	17.8
1	44767356	44767638	ENSG00000142945	KIF2C	4.03	17.77
1	6532370	6532727	ENSG00000162408	NOL9	4.33	17.75
16	72098706	72099046	ENSG00000140829	DHX38	5.73	17.73
12	57234257	57234589	ENSG00000182199	SHMT2	1.81	17.72
15	89834401	89834749	ENSG00000157823	AP3S2	3.1	17.72
11	93784341	93784643	ENSG00000042429	MED17	5.52	17.68
20	34290742	34291023	ENSG00000101444	AHCY	2.17	17.65
X	70395694	70395994	ENSG00000090889	KIF4A	6.69	17.62
7	6409562	6410020	ENSG00000164535	DAGLB	6.58	17.62
20	45884774	45885240	ENSG00000168612	ZSWIM1	6.52	17.62
4	120055832	120058990	ENSG00000164109	MAD2L1	6.38	17.59
19	10149394	10149956	ENSG00000130816	DNMT1	3.22	17.58
2	202879387	202880316	ENSG00000138442	WDR12	5.81	17.57
1	32231273	32231539	ENSG00000084623	EIF3I	2.24	17.56
8	144400708	144401076	ENSG00000071894	CPSF1	5.38	17.46
7	47277470	47277747	ENSG00000136205	TNS3	3.63	17.46
11	120137368	120138080	ENSG00000137699	TRIM29	2.43	17.45
3	88318157	88318564	ENSG00000242159	ABCF2P1	3.02	17.28
1	114536102	114536456	ENSG00000236480	PKMP1	2.49	17.27
5	77290582	77290882	ENSG00000113231	PDE8B	2.55	17.26
17	1478116	1478494	ENSG00000197879	MYO1C	2.56	17.26
11	65209848	65210320	ENSG00000014216	CAPN1	4.36	17.22
9	92264970	92265555	ENSG00000196305	IARS	3.73	17.14
15	90966792	90967196	ENSG00000198901	PRC1	3.61	17.13
3	129265529	129265811	ENSG00000181789	COPG1	4.2	17.09
12	56730594	56731648	ENSG00000198056	PRIM1	4.24	17.09
X	115646075	115646382	ENSG00000102024	PLS3	5.03	17.07
X	71252801	71253076	ENSG00000147130	ZMYM3	3.52	17.03
X	47241270	47241685	ENSG00000102226	USP11	3.33	17
X	68070472	68071219	ENSG00000079482	OPHN1	2.31	17
2	86144381	86144662	ENSG00000132305	IMMT	2.57	16.99
18	31962227	31962787	ENSG00000265273	PGDP1	2.84	16.96
17	42323038	42323339	ENSG00000168610	STAT3	4.52	16.95
1	119742780	119743071	ENSG00000092621	PHGDH	2.92	16.95
2	112575013	112575316	ENSG00000125630	POLR1B	2.93	16.95
6	42079237	42080788	ENSG00000137413	TAF8	4.68	16.93
14	31134871	31135192	ENSG00000092148	HECTD1	6.33	16.93
3	136332029	136332479	ENSG00000114054	PCCB	6.28	16.93
12	53268980	53270088	ENSG00000135476	ESPL1	5.34	16.88
12	53064946	53065834	ENSG00000167778	SPRYD3	5.34	16.88
15	40621128	40621405	ENSG00000137812	KNL1	5.68	16.72
12	56248605	56248870	ENSG00000139645	ANKRD52	6.42	16.71
X	129497807	129498107	ENSG00000102038	SMARCA1	4.32	16.65
1	10412987	10413324	ENSG00000142657	PGD	4.32	16.65
12	98601315	98601630	ENSG00000075415	SLC25A3	2.1	16.63
7	36407692	36407957	ENSG00000011426	ANLN	4.7	16.6
20	3928853	3929675	ENSG00000101236	RNF24	5.07	16.53
12	6577784	6578049	ENSG00000111642	CHD4	2.39	16.51
4	52741492	52742068	.	.	4.1	16.47
9	136459291	136460021	ENSG00000148396	SEC16A	5.28	16.46
19	10681990	10682259	ENSG00000129351	ILF3	1.97	16.41
7	128655852	128657854	ENSG00000281490	CICP14	5.72	16.35
5	16701132	16701687	ENSG00000145555	MYO10	2.45	16.31
15	89198337	89199406	ENSG00000140526	ABHD2	3.52	16.29
5	141528590	141529014	ENSG00000131504	DIAPH1	3.93	16.25
1	16137866	16138141	ENSG00000142627	EPHA2	3.95	16.25
9	112685082	112685862	ENSG00000148153	INIP	3.95	16.25
22	30494998	30495518	ENSG00000133488	SEC14L4	4.44	16.25
12	120127418	120127967	ENSG00000089154	GCN1	4.43	16.23
19	3207736	3208022	ENSG00000125912	NCLN	2.97	16.21
10	69401117	69401792	ENSG00000156515	HK1	3.34	16.13
20	34921058	34921659	ENSG00000131069	ACSS2	2.82	16.09
12	53713635	53713964	ENSG00000012822	CALCOCO1	5.15	16.09
17	37570622	37570887	ENSG00000275066	SYNRG	5.15	16.09
9	33463088	33463442	ENSG00000165271	NOL6	6.18	16.04
1	108932204	108932639	ENSG00000121940	CLCC1	3.17	16.03
2	197392026	197392342	ENSG00000115524	SF3B1	2.3	15.99
1	9982298	9983480	ENSG00000173614	NMNAT1	5.58	15.98
2	219566867	219567537	ENSG00000124006	OBSL1	3.21	15.93
8	26643508	26644093	ENSG00000092964	DPYSL2	3.27	15.9
11	779049	781149	ENSG00000255284	AP006621.5	5.63	15.89
12	116701479	116701848	ENSG00000257654	RP11-497G19.2	4.56	15.88
22	37940825	37941675	ENSG00000100139	MICALL1	3.84	15.88
11	94419814	94420081	ENSG00000020922	MRE11	6.09	15.8
1	35114308	35116768	ENSG00000197056	ZMYM1	6.14	15.8
1	1408172	1410536	ENSG00000272455	RP4-758J18.13	6.25	15.8
1	9926479	9928308	.	.	6.2	15.8
14	103129763	103130415	ENSG00000185215	TNFAIP2	4.32	15.79
20	50584123	50584480	ENSG00000196396	PTPN1	2.64	15.77
2	200910790	200911274	ENSG00000115942	ORC2	3.46	15.72
5	154887699	154888260	ENSG00000082516	GEMIN5	5.13	15.67
13	68985199	68985856	ENSG00000232380	ZDHHC20P4	2.12	15.62
4	1814285	1814567	ENSG00000168924	LETM1	4.23	15.62
19	9564202	9565121	ENSG00000197961	ZNF121	3.57	15.57
15	89831078	89832242	ENSG00000157823	AP3S2	4.87	15.56
12	27034962	27035298	.	.	4.36	15.56
17	4544560	4545063	ENSG00000132382	MYBBP1A	4.38	15.54
X	101342395	101343643	.	.	4.38	15.54
9	136423161	136423709	.	.	2.79	15.52
2	113712628	113713229	ENSG00000115084	SLC35F5	3.14	15.51
17	28686961	28687412	ENSG00000109111	SUPT6H	3.73	15.51
17	32659076	32659379	ENSG00000176658	MYO1D	2.45	15.47
3	49676437	49676979	ENSG00000164062	APEH	2.38	15.47
17	37613791	37614353	ENSG00000277688	.	3.12	15.45
X	121203684	121204015	ENSG00000234176	HSPA8P1	3.15	15.4
2	219172060	219173011	ENSG00000115649	CNPPD1	3.54	15.37
7	99890912	99891472	ENSG00000146833	TRIM4	3.52	15.37
14	68884166	68884431	ENSG00000072110	ACTN1	2.33	15.36
17	42402710	42403317	ENSG00000177469	PTRF	2.21	15.34
1	45508835	45510623	ENSG00000132763	MMACHC	4.03	15.33
2	216502111	216502517	ENSG00000197756	RPL37A	5.12	15.31
1	75744407	75744725	ENSG00000117054	ACADM	2.16	15.29
12	6570287	6570660	ENSG00000111642	CHD4	2.03	15.19
14	102029610	102030081	ENSG00000197102	DYNC1H1	4.53	15.17
11	119004474	119004957	ENSG00000254428	RP11-110I1.11	5.92	15.16
19	52219688	52219953	ENSG00000105568	PPP2R1A	5.45	15.15
21	44676914	44677181	ENSG00000175894	TSPEAR	5.36	15.15
22	32270191	32270468	ENSG00000214076	CPSF1P1	5.36	15.15
17	48863574	48863843	ENSG00000136436	CALCOCO2	2.95	15.15
11	68807373	68807730	ENSG00000110090	CPT1A	3.94	15.13
1	28508153	28508493	ENSG00000180198	RCC1	3.94	15.13
3	127004607	127005149	ENSG00000114554	PLXNA1	5.33	15.07
17	17819145	17819485	ENSG00000072310	SREBF1	3.54	15.04
2	113706916	113707549	.	.	3.73	15.04
2	99399304	99399633	ENSG00000158417	EIF5B	2.51	15.04
1	145993606	145993887	ENSG00000265972	TXNIP	3.83	15
19	7622341	7622838	ENSG00000076924	XAB2	5.93	14.92
22	38716719	38717001	ENSG00000100226	GTPBP1	5.87	14.92
1	3813841	3814383	ENSG00000116198	CEP104	5.93	14.92
7	158655117	158655382	ENSG00000146918	NCAPG2	5.98	14.92
11	78069008	78069369	ENSG00000151366	NDUFC2	5.93	14.92
15	64361878	64362627	ENSG00000259316	PCLAF	5.87	14.92
1	15571797	15572134	.	.	5.98	14.92
6	43524551	43524835	ENSG00000124571	XPO5	4.2	14.86
20	62333441	62333706	ENSG00000130702	LAMA5	4.28	14.86
11	62130032	62130487	ENSG00000149503	INCENP	2.85	14.85
13	45033016	45033510	ENSG00000133114	GPALPP1	3.55	14.84
5	138391584	138392219	ENSG00000120733	KDM3B	3.19	14.84
X	41184394	41184659	ENSG00000124486	USP9X	2.71	14.83
20	44306187	44307057	ENSG00000197296	FITM2	4.67	14.82
1	50405448	50405875	ENSG00000225671	FCF1P6	4.67	14.82
19	5698941	5699206	ENSG00000196365	LONP1	3.39	14.78
2	241242414	241242679	ENSG00000115677	HDLBP	2.85	14.75
16	75478229	75478503	ENSG00000183196	CHST6	5.47	14.7
12	69587928	69588193	ENSG00000166226	CCT2	2.92	14.66
12	67305234	67305516	ENSG00000111530	CAND1	2.48	14.63
16	34266804	34267098	ENSG00000279800	BCLAF1P2	2.46	14.63
9	96014064	96014353	.	.	4.47	14.55
14	75103734	75104105	ENSG00000119638	NEK9	4.97	14.54
17	68425529	68426103	ENSG00000070540	WIPI1	5.6	14.53
1	26878538	26879702	ENSG00000142751	GPN2	5.6	14.53
1	1311661	1313350	ENSG00000127054	INTS11	3.24	14.52
22	30340193	30340458	ENSG00000099995	SF3A1	2.99	14.5
19	2101181	2101722	ENSG00000065000	AP3D1	2.57	14.48
19	34470146	34470962	ENSG00000126261	UBA2	5.19	14.47
4	139361672	139361988	ENSG00000164134	NAA15	4.38	14.47
19	19681269	19681732	ENSG00000181896	ZNF101	5.63	14.37
11	47422656	47422975	ENSG00000165916	PSMC3	5.23	14.35
19	57908492	57908853	ENSG00000173480	ZNF417	5.32	14.35
20	63639822	63640087	ENSG00000197457	STMN3	2.51	14.34
17	50109954	50110855	ENSG00000005882	PDK2	5.76	14.3
14	102346984	102348052	ENSG00000100865	CINP	5.66	14.3
1	61864357	61864624	ENSG00000132849	PATJ	5.6	14.3
5	10255889	10256218	ENSG00000150753	CCT5	2.07	14.3
17	7224806	7225071	ENSG00000072778	ACADVL	1.94	14.28
11	778119	778835	ENSG00000255284	AP006621.5	5.2	14.27
17	17816372	17816637	ENSG00000072310	SREBF1	3.27	14.24
10	68756219	68756484	ENSG00000060339	CCAR1	4.18	14.21
13	24477700	24478238	ENSG00000102699	PARP4	4.15	14.21
4	92183531	92183802	ENSG00000248817	PMPCAP1	4.1	14.21
1	37957945	37958215	ENSG00000183431	SF3A3	2.72	14.15
1	32042525	32042880	ENSG00000121774	KHDRBS1	2.32	14.13
16	50105981	50106263	ENSG00000155393	HEATR3	4.61	14.1
11	72693337	72693617	ENSG00000186635	ARAP1	5.82	14.04
10	119849313	119849578	ENSG00000197771	MCMBP	5.71	14.04
17	75834267	75834710	ENSG00000092929	UNC13D	3.96	14.01
20	63490471	63490741	ENSG00000101210	EEF1A2	2.09	13.95
4	10077351	10077914	ENSG00000071127	WDR1	3	13.93
9	78266439	78266704	ENSG00000148019	CEP78	2.66	13.82
5	107726779	107727072	ENSG00000248827	RP11-252I13.1	2.56	13.78
16	18850165	18850442	ENSG00000157106	SMG1	4.82	13.78
9	136462885	136463150	ENSG00000148396	SEC16A	4.27	13.78
16	11835347	11836068	ENSG00000171490	RSL1D1	4.32	13.77
12	98515730	98516013	ENSG00000120802	TMPO	2.1	13.77
5	21883987	21884252	ENSG00000154162	CDH12	1.71	13.73
12	21470984	21471615	ENSG00000004700	RECQL	3.56	13.72
1	220057895	220058274	ENSG00000162813	BPNT1	5.07	13.69
22	36518762	36519027	ENSG00000100353	EIF3D	3.41	13.68
19	16520246	16520905	ENSG00000085872	CHERP	3.27	13.68
14	50911729	50912173	ENSG00000100504	PYGL	3.94	13.65
17	37609857	37610248	ENSG00000277688	.	5.42	13.63
17	28720917	28722587	ENSG00000198242	RPL23A	4.72	13.6
20	2864215	2864654	ENSG00000215305	VPS16	4.76	13.6
7	38724772	38726327	ENSG00000006715	VPS41	4.47	13.58
5	138561529	138561794	ENSG00000113013	HSPA9	5.02	13.55
12	6514322	6514864	ENSG00000010292	NCAPD2	2.89	13.52
1	184791073	184791770	ENSG00000135842	FAM129A	5.45	13.45
2	128194346	128194788	ENSG00000136731	UGGT1	4.17	13.43
1	1663913	1664180	ENSG00000189339	SLC35E2B	3.92	13.4
7	34751250	34751518	ENSG00000187258	NPSR1	3.89	13.38
10	50266051	50266609	ENSG00000225137	DYNC1I2P1	2.47	13.34
14	74835263	74835535	ENSG00000119596	YLPM1	3.68	13.26
7	143876045	143876562	ENSG00000198420	TCAF1	2.64	13.26
17	1879212	1879545	ENSG00000132383	RPA1	3.16	13.23
5	150374169	150374434	ENSG00000070814	TCOF1	3.07	13.23
21	42903314	42903624	ENSG00000160194	NDUFV3	3.14	13.22
2	46386195	46386478	ENSG00000116016	EPAS1	1.94	13.21
4	17800736	17802304	ENSG00000163257	DCAF16	3.51	13.21
22	36281532	36282610	ENSG00000100345	MYH9	1.86	13.19
5	138198426	138198754	ENSG00000094880	CDC23	5.49	13.19
11	64910690	64911071	ENSG00000110046	ATG2A	5.6	13.19
19	37632952	37633527	ENSG00000120784	ZFP30	5.6	13.19
1	19218980	19219600	ENSG00000127463	EMC1	5.6	13.19
4	145625558	145625824	ENSG00000151611	MMAA	5.49	13.19
5	69280598	69281238	ENSG00000183323	CCDC125	5.6	13.19
19	3648123	3648542	ENSG00000186111	PIP5K1C	5.65	13.19
11	75260264	75260843	ENSG00000254429	CTD-2562J17.7	3.71	13.18
14	50944160	50944425	ENSG00000100504	PYGL	2.82	13.14
20	57374537	57374870	ENSG00000101146	RAE1	3.26	13.12
20	25007360	25007875	ENSG00000154930	ACSS1	3.26	13.12
11	65412550	65413119	ENSG00000126391	FRMD8	2.83	13.07
17	31232821	31233203	ENSG00000196712	NF1	4.71	13.04
7	74698960	74699225	ENSG00000263001	GTF2I	4.71	13.04
7	5741108	5741402	ENSG00000011275	RNF216	2.69	13.01
16	70248265	70249831	ENSG00000223496	EXOSC6	4.1	13.01
1	156310599	156311185	ENSG00000163468	CCT3	2.5	12.95
11	8686797	8687329	ENSG00000166441	RPL27A	4.18	12.92
2	216121988	216122253	ENSG00000079246	XRCC5	2.7	12.89
9	111591726	111592419	ENSG00000106853	PTGR1	5.2	12.87
2	231460150	231460415	ENSG00000115053	NCL	1.97	12.79
7	139046775	139047105	ENSG00000105939	ZC3HAV1	3.31	12.77
10	110592960	110593225	ENSG00000108055	SMC3	4.93	12.77
2	74892840	74893176	ENSG00000159399	HK2	3.73	12.75
1	201516224	201516676	ENSG00000224536	RP11-134G8.7	4.94	12.7
4	73057197	73057843	ENSG00000163626	COX18	4.28	12.68
16	69940169	69940818	ENSG00000198373	WWP2	4.28	12.68
7	151223850	151224115	ENSG00000033050	ABCF2	3.59	12.65
1	77948429	77948777	ENSG00000162613	FUBP1	3.59	12.65
15	42568911	42569377	ENSG00000137814	HAUS2	4.46	12.62
10	93374762	93375027	ENSG00000138119	MYOF	5.29	12.62
6	43614418	43614775	ENSG00000170734	POLH	5.4	12.62
6	85612613	85612878	ENSG00000135316	SYNCRIP	2.05	12.62
2	219563364	219563629	ENSG00000124006	OBSL1	3.51	12.6
11	128916623	128917100	ENSG00000120457	KCNJ5	2.12	12.59
7	100885676	100885941	ENSG00000087087	SRRT	3.21	12.58
19	48450450	48450983	ENSG00000105447	GRWD1	3.39	12.57
19	10929661	10930185	ENSG00000142444	TIMM29	3.27	12.56
21	43759327	43759923	ENSG00000160209	PDXK	2.57	12.56
8	43020222	43021184	ENSG00000168172	HOOK3	4.12	12.51
15	29732453	29732780	ENSG00000104067	TJP1	3.89	12.5
1	32679888	32680540	ENSG00000162520	SYNC	1.98	12.46
10	73251824	73252093	ENSG00000182180	MRPS16	2.06	12.45
6	19613058	19613327	ENSG00000214012	KRT18P38	2.08	12.43
10	103445479	103445745	ENSG00000148843	PDCD11	4.01	12.43
X	57392850	57393255	ENSG00000165591	FAAH2	3.51	12.42
5	175526780	175527144	ENSG00000164466	SFXN1	2.32	12.42
15	100914833	100915236	ENSG00000184254	ALDH1A3	1.92	12.41
4	75813244	75813538	ENSG00000138768	USO1	3.72	12.39
3	15072285	15074055	ENSG00000131381	RBSN	4.66	12.39
15	89900476	89901685	ENSG00000242498	ARPIN	4.66	12.39
15	65148908	65149977	ENSG00000166855	CLPX	4.41	12.38
11	65777161	65778023	ENSG00000254470	AP5B1	3.97	12.36
15	43432212	43432588	ENSG00000067369	TP53BP1	5.38	12.34
3	25632444	25632762	ENSG00000077097	TOP2B	5.44	12.34
14	31094228	31095104	ENSG00000100478	AP4S1	5.27	12.34
17	7703212	7703477	ENSG00000141499	WRAP53	5.38	12.34
5	98896177	98896442	ENSG00000153922	CHD1	5.44	12.34
3	143016710	143016975	ENSG00000163714	U2SURP	5.27	12.34
5	34950955	34951856	ENSG00000168724	DNAJC21	5.38	12.34
16	30578463	30578730	ENSG00000239791	AC002310.7	5.27	12.34
11	126349048	126349491	.	.	5.33	12.34
19	35769775	35770818	ENSG00000167595	PROSER3	4.49	12.31
11	46750281	46750594	ENSG00000175216	CKAP5	2.93	12.29
10	124397452	124397724	ENSG00000065154	OAT	2.17	12.27
7	6162684	6163297	ENSG00000008256	CYTH3	2.12	12.25
1	30870519	30870797	ENSG00000162512	SDC3	2.42	12.25
20	49246573	49248370	ENSG00000124201	ZNFX1	3.2	12.23
2	43974034	43974627	ENSG00000138095	LRPPRC	2.73	12.21
22	24573052	24574192	.	.	3.18	12.21
1	6221245	6221696	ENSG00000116237	ICMT	3.08	12.18
5	80628519	80628853	ENSG00000228716	DHFR	2.39	12.18
7	55456856	55457748	.	.	4.61	12.16
9	132326403	132327030	ENSG00000107290	SETX	3.03	12.14
1	52160178	52160443	ENSG00000157077	ZFYVE9	3.7	12.13
17	37553191	37553812	ENSG00000275066	SYNRG	3.66	12.13
17	50963092	50964604	ENSG00000008294	SPAG9	3.79	12.13
5	177456976	177457246	ENSG00000113758	DBN1	2.75	12.13
17	59185051	59185548	ENSG00000068489	PRR11	3.5	12.06
14	69769513	69769790	ENSG00000100650	SRSF5	3.16	12.04
1	112929088	112929353	ENSG00000155380	SLC16A1	3.18	12.04
1	23796681	23796946	.	.	3.63	12.04
17	81822429	81822712	ENSG00000225663	MCRIP1	3.36	12.01
9	37636816	37637088	ENSG00000233111	RAB1C	1.91	11.99
19	19355770	19356302	ENSG00000129933	MAU2	4.15	11.99
19	41871935	41872456	ENSG00000105372	RPS19	3.19	11.97
3	134356988	134357589	ENSG00000114019	AMOTL2	2.6	11.95
7	151213572	151214081	ENSG00000033050	ABCF2	3.16	11.94
1	1390251	1391390	ENSG00000221978	CCNL2	5.14	11.92
7	143305042	143305356	ENSG00000106144	CASP2	2.68	11.87
5	140676786	140677087	ENSG00000170445	HARS	2.38	11.87
20	2654683	2655011	.	.	2.41	11.87
11	63909033	63909358	ENSG00000072518	MARK2	3.76	11.87
2	196764257	196764554	ENSG00000119041	GTF3C3	5.16	11.86
2	218429411	218429676	ENSG00000127831	VIL1	5.21	11.86
3	184302265	184302632	ENSG00000175166	PSMD2	2.25	11.84
9	131174052	131174317	ENSG00000126883	NUP214	5.19	11.8
21	46246483	46246838	ENSG00000160294	MCM3AP	5.03	11.8
7	102544423	102544696	ENSG00000168255	POLR2J3	5.03	11.8
5	141516514	141516907	ENSG00000131504	DIAPH1	2.86	11.8
8	47913806	47914163	ENSG00000253729	PRKDC	2.86	11.8
X	92113513	92113853	ENSG00000102290	PCDH11X	1.33	11.78
3	188888553	188889520	ENSG00000145012	LPP	3.26	11.73
5	138184293	138184583	ENSG00000112984	KIF20A	2.94	11.71
15	41900316	41901159	ENSG00000103966	EHD4	2.56	11.69
17	37085480	37086380	ENSG00000278540	ACACA	2.98	11.67
20	18488443	18488742	ENSG00000089050	RBBP9	4.51	11.66
10	46006279	46006557	ENSG00000266412	NCOA4	2.72	11.64
19	12715404	12715669	ENSG00000105576	TNPO2	3.71	11.62
17	43017948	43018297	ENSG00000108828	VAT1	2.2	11.61
3	160434395	160434915	ENSG00000113810	SMC4	2.41	11.57
12	56138401	56138839	ENSG00000139641	ESYT1	3.02	11.57
10	119069445	119069710	ENSG00000107581	EIF3A	3.56	11.53
19	868051	868322	ENSG00000175221	MED16	3.63	11.53
2	170628891	170629622	ENSG00000071909	MYO3B	5.05	11.52
7	100351856	100352860	ENSG00000121716	PILRB	5.22	11.52
5	140504951	140505223	ENSG00000131503	ANKHD1	5.11	11.52
16	66889774	66890895	ENSG00000172840	PDP2	5.11	11.52
7	75371023	75371288	ENSG00000205583	STAG3L1	5.16	11.52
9	67717613	67717919	ENSG00000274026	FAM27E3	5.16	11.52
19	3759024	3759510	.	.	5.22	11.52
11	118995861	118996180	.	.	5.11	11.52
11	119006764	119007039	.	.	5.16	11.52
3	184144879	184145144	ENSG00000145191	EIF2B5	3.07	11.52
17	56889711	56890220	ENSG00000121060	TRIM25	2.67	11.51
10	72234290	72235171	ENSG00000166295	ANAPC16	4.18	11.49
20	64032827	64033103	ENSG00000101161	PRPF6	3.44	11.47
16	48354701	48355470	ENSG00000102910	LONP2	3.46	11.47
9	104102016	104102441	ENSG00000136824	SMC2	3.48	11.47
5	143222408	143222673	ENSG00000145819	ARHGAP26	3.89	11.46
6	41932494	41933156	ENSG00000112578	BYSL	3.23	11.45
11	33072581	33072954	ENSG00000176148	TCP11L1	3.26	11.45
21	26000014	26000279	ENSG00000142192	APP	3.31	11.45
19	48453392	48453882	ENSG00000105447	GRWD1	2.89	11.44
1	78091672	78091937	ENSG00000137960	GIPC2	2.63	11.43
11	73406211	73406606	ENSG00000054965	FAM168A	2.78	11.42
17	81869363	81869825	ENSG00000141522	ARHGDIA	1.78	11.39
16	67878742	67879283	ENSG00000038358	EDC4	4.02	11.31
2	231080042	231080314	ENSG00000173692	PSMD1	4.12	11.31
17	36586993	36587261	.	.	4.09	11.31
19	47002653	47003348	ENSG00000160007	ARHGAP35	2.2	11.27
2	240714322	240714975	ENSG00000130294	KIF1A	3.58	11.18
14	23079590	23080020	ENSG00000100813	ACIN1	3.1	11.16
2	216205320	216205763	ENSG00000079246	XRCC5	1.9	11.14
9	137187660	137187977	ENSG00000176248	ANAPC2	3.84	11.13
X	77682944	77683608	ENSG00000085224	ATRX	2.71	11.12
4	6301248	6301713	ENSG00000109501	WFS1	2.28	11.1
2	151476957	151477224	ENSG00000080345	RIF1	3.98	11.07
1	1043291	1043557	ENSG00000188157	AGRN	3.08	11.05
17	81556927	81557272	.	.	2.39	11.02
5	139307236	139307730	ENSG00000280987	MATR3	2.03	11.02
16	4463486	4463787	ENSG00000153406	NMRAL1	4.93	11.01
9	134158964	134159764	ENSG00000196363	WDR5	2.78	11
19	16552043	16552368	ENSG00000127526	SLC35E1	3.03	11
11	68614921	68615186	ENSG00000110075	PPP6R3	2.76	10.95
16	71927752	71928214	ENSG00000182149	IST1	2.73	10.95
11	47812061	47812326	ENSG00000030066	NUP160	3.52	10.93
12	96000841	96001106	ENSG00000111144	LTA4H	3.54	10.93
3	184140415	184140680	ENSG00000145191	EIF2B5	3.54	10.93
1	1495688	1496018	ENSG00000160072	ATAD3B	4.26	10.89
10	94357173	94357438	ENSG00000173145	NOC3L	4.26	10.89
11	66848668	66848984	ENSG00000173599	PC	4.15	10.89
1	180197463	180197956	ENSG00000116260	QSOX1	2.42	10.87
2	135866192	135866668	ENSG00000076003	MCM6	3.42	10.79
14	52776368	52776862	ENSG00000100522	GNPNAT1	2.76	10.75
21	45468498	45468786	ENSG00000182871	COL18A1	2.63	10.74
3	49100195	49100460	ENSG00000172053	QARS	2.83	10.73
1	236595671	236596046	ENSG00000119285	HEATR1	4.62	10.72
20	63561713	63562333	ENSG00000130589	HELZ2	4.62	10.72
11	3039193	3039458	ENSG00000110619	CARS	4.84	10.71
22	37946733	37947311	ENSG00000128346	C22orf23	4.89	10.71
8	94792680	94793332	ENSG00000156162	DPY19L4	4.84	10.71
17	81715474	81715739	ENSG00000183048	SLC25A10	4.89	10.71
1	45699449	45699991	ENSG00000197429	IPP	4.95	10.71
9	122816199	122816478	.	.	5	10.71
6	42942461	42942726	.	.	4.84	10.71
17	76781137	76781731	.	.	4.95	10.71
4	82424652	82424917	ENSG00000152795	HNRNPDL	2.52	10.7
3	184324083	184324348	ENSG00000114867	EIF4G1	1.83	10.66
6	105277901	105278174	ENSG00000085377	PREP	3.96	10.65
10	35010114	35010437	ENSG00000108094	CUL2	3.89	10.65
5	111110688	111111112	ENSG00000134987	WDR36	3.92	10.65
3	126481876	126482352	ENSG00000159650	UROC1	3.92	10.65
1	11080765	11081052	ENSG00000171824	EXOSC10	3.92	10.65
X	150115374	150115941	ENSG00000183171	RP11-49C9.2	2.88	10.65
20	63289036	63289534	ENSG00000101199	ARFGAP1	2.66	10.61
16	46581481	46581882	ENSG00000171241	SHCBP1	3.95	10.56
7	98233419	98233696	ENSG00000205356	TECPR1	4.45	10.52
11	31430469	31431210	.	.	4.41	10.52
7	5986842	5987443	ENSG00000122512	PMS2	3.75	10.5
17	44924845	44925132	ENSG00000186185	KIF18B	3.75	10.5
22	40411192	40411528	ENSG00000196588	MKL1	4.22	10.48
17	4167177	4167669	ENSG00000185722	ANKFY1	3.27	10.45
4	56441661	56441926	ENSG00000128050	PAICS	2.04	10.44
11	494615	494921	ENSG00000023191	RNH1	2.88	10.43
X	70420172	70420718	ENSG00000090889	KIF4A	2.56	10.43
17	18290742	18291028	ENSG00000177302	TOP3A	3.56	10.4
19	47197114	47197495	ENSG00000142230	SAE1	3.44	10.35
17	41909437	41909774	ENSG00000131473	ACLY	1.99	10.32
16	69334678	69334979	ENSG00000213380	COG8	3.7	10.3
2	222559376	222559654	ENSG00000163082	SGPP2	2.57	10.3
X	53378100	53379078	ENSG00000072501	SMC1A	2.23	10.29
11	46818240	46818574	ENSG00000175216	CKAP5	2.5	10.28
1	6591593	6592299	ENSG00000162413	KLHL21	3.4	10.27
12	49185006	49185352	ENSG00000167552	TUBA1A	1.86	10.24
6	42964208	42964473	ENSG00000124587	PEX6	4.77	10.22
X	75075365	75075630	ENSG00000131269	ABCB7	4.62	10.22
15	42543560	42544048	ENSG00000180979	LRRC57	4.67	10.22
19	55042277	55042719	ENSG00000267149	.	4.67	10.22
1	62160991	62161517	ENSG00000132849	PATJ	4.11	10.2
10	16511181	16511453	ENSG00000165983	PTER	4.04	10.2
7	6752972	6753290	ENSG00000187953	PMS2CL	4.11	10.2
X	65523999	65524319	ENSG00000001497	LAS1L	2.81	10.17
11	722532	722810	ENSG00000177106	EPS8L2	2.81	10.17
17	47946814	47947176	ENSG00000108439	PNPO	2.61	10.17
2	37202185	37202965	ENSG00000115816	CEBPZ	2.23	10.12
5	157479747	157480019	ENSG00000135074	ADAM19	2.15	10.12
10	90940574	90941886	.	.	2.44	10.09
12	53308566	53308984	ENSG00000094914	AAAS	3.7	10.04
11	62888328	62888593	ENSG00000168003	SLC3A2	1.6	10.03
11	111703158	111703423	ENSG00000170145	SIK2	3.83	10
20	62314662	62315085	ENSG00000130702	LAMA5	2.9	9.99
10	3113253	3113518	ENSG00000067057	PFKP	4.38	9.98
10	86437078	86437354	ENSG00000062650	WAPL	3.32	9.96
17	3610513	3610836	ENSG00000197417	SHPK	3.34	9.96
4	39302614	39303000	ENSG00000035928	RFC1	4.78	9.93
14	92060338	92061120	ENSG00000066427	ATXN3	4.67	9.93
X	101162985	101164774	ENSG00000102384	CENPI	4.78	9.93
22	45134091	45134553	ENSG00000226328	NUP50-AS1	4.78	9.93
19	40316152	40316934	.	.	4.73	9.93
11	118991443	118991708	.	.	4.78	9.93
5	14797419	14797881	ENSG00000154122	ANKH	2.03	9.92
5	140697110	140697426	ENSG00000112855	HARS2	3.66	9.88
16	9109986	9110291	ENSG00000182831	C16orf72	3.03	9.87
10	92463730	92463995	ENSG00000119912	IDE	3.06	9.85
3	33836001	33836306	ENSG00000170248	PDCD6IP	3.04	9.85
19	58549487	58549815	ENSG00000130726	TRIM28	1.59	9.82
11	62528595	62528922	ENSG00000124942	AHNAK	2.02	9.81
12	108526109	108526384	ENSG00000075856	SART3	2.71	9.81
20	63566916	63567570	ENSG00000130589	HELZ2	4.24	9.8
X	77507936	77508385	ENSG00000085224	ATRX	3.42	9.79
20	36890771	36891325	ENSG00000101342	TLDC2	2.73	9.79
19	10553635	10553933	ENSG00000129347	KRI1	3.18	9.78
3	122700602	122701518	ENSG00000173193	PARP14	3.2	9.78
7	77780816	77781249	ENSG00000187257	RSBN1L	3.69	9.78
15	43804755	43805022	ENSG00000140259	MFAP1	3.3	9.78
4	127832766	127833155	ENSG00000164070	HSPA4L	3.28	9.78
11	46762626	46763499	ENSG00000175216	CKAP5	2.36	9.77
17	64502925	64503692	ENSG00000108654	DDX5	1.65	9.76
9	133341672	133342623	ENSG00000148297	MED22	3.37	9.74
2	69463965	69464261	.	.	3.32	9.74
17	38898254	38898673	ENSG00000002834	LASP1	2.73	9.7
9	101562279	101562624	ENSG00000155827	RNF20	2.73	9.7
6	36140623	36140992	ENSG00000156711	MAPK13	3.98	9.67
3	155941471	155941934	ENSG00000163655	GMPS	3.91	9.64
2	169735471	169736092	ENSG00000213160	KLHL23	2.99	9.61
2	26778166	26778434	ENSG00000213699	SLC35F6	2.21	9.59
4	139045791	139046722	ENSG00000151014	NOCT	3.99	9.54
1	43690842	43691107	ENSG00000066135	KDM4A	3.89	9.53
12	113174639	113174904	ENSG00000123064	DDX54	3.97	9.53
17	37476993	37477584	ENSG00000276234	TADA2A	3.97	9.53
11	59125511	59126518	ENSG00000189057	FAM111B	2.41	9.53
9	36216825	36217531	ENSG00000122705	CLTA	4.48	9.51
19	40320514	40320887	ENSG00000160392	C19orf47	4.32	9.49
12	14497798	14498075	ENSG00000171681	ATF7IP	2.62	9.47
7	98215519	98215866	ENSG00000205356	TECPR1	3.67	9.42
X	47199025	47199473	ENSG00000130985	UBA1	1.93	9.4
2	26289914	26290321	ENSG00000138029	HADHB	2.35	9.38
1	43671501	43671766	ENSG00000066135	KDM4A	2.93	9.34
10	92645362	92645627	ENSG00000138160	KIF11	2.95	9.34
22	18092270	18092558	ENSG00000215193	PEX26	3.5	9.33
10	119575374	119575640	ENSG00000151923	TIAL1	2.54	9.3
17	47120511	47120987	ENSG00000004897	CDC27	3.07	9.28
13	49710757	49711155	ENSG00000102753	KPNA3	3.52	9.27
17	73201212	73201730	ENSG00000166685	COG1	3.49	9.27
7	127929065	127929451	ENSG00000197157	SND1	3.11	9.24
19	34393802	34394067	ENSG00000105220	GPI	2.04	9.24
7	151378012	151378286	ENSG00000013374	NUB1	2.67	9.23
16	70270079	70270344	ENSG00000090861	AARS	3.19	9.22
2	127719397	127720329	ENSG00000136709	WDR33	3.26	9.22
17	76081183	76082321	ENSG00000182473	EXOC7	2.59	9.21
19	12930263	12930690	ENSG00000179115	FARSA	2.55	9.16
3	193694818	193695111	ENSG00000198836	OPA1	2.56	9.16
17	75830220	75830652	ENSG00000092929	UNC13D	4.46	9.16
19	16641705	16641977	ENSG00000268790	.	4.56	9.16
19	39012285	39013305	.	.	4.56	9.16
10	95606086	95606762	ENSG00000059573	ALDH18A1	3.16	9.14
10	74119729	74119995	ENSG00000035403	VCL	2.75	9.12
1	35609245	35609510	ENSG00000126067	PSMB2	2.72	9.12
7	26669356	26669633	ENSG00000005020	SKAP2	3.11	9.12
7	43878477	43878816	ENSG00000106608	URGCP	3.11	9.12
2	161505442	161505711	ENSG00000226121	AC009487.6	2.93	9.1
1	36304535	36305320	ENSG00000054118	THRAP3	2.67	9.02
4	56501821	56502316	ENSG00000174780	SRP72	2.77	9.02
9	131497139	131497408	ENSG00000130723	PRRC2B	1.94	9.01
19	5151912	5152702	ENSG00000127663	KDM4B	4.21	9
16	66722414	66722753	ENSG00000135720	DYNC1LI2	2.34	8.96
2	239048854	239049156	ENSG00000068024	HDAC4	3.84	8.93
17	4673247	4673512	ENSG00000141456	PELP1	2.84	8.92
7	158664404	158664752	ENSG00000146918	NCAPG2	2.86	8.92
7	2538056	2538625	ENSG00000106009	BRAT1	2.6	8.9
17	59605409	59605674	ENSG00000108406	DHX40	2.62	8.9
1	54871349	54871614	ENSG00000116133	DHCR24	2.06	8.88
5	65669769	65670151	ENSG00000197860	SGTB	3.83	8.87
8	26380482	26380905	ENSG00000228451	SDAD1P1	3.91	8.87
12	57721042	57721350	ENSG00000135506	OS9	2.6	8.85
16	1977115	1977599	ENSG00000183751	TBL3	3.45	8.81
12	120093175	120093635	ENSG00000135127	BICDL1	4.22	8.76
19	7926814	7927155	ENSG00000104980	TIMM44	3.5	8.74
9	78273820	78274828	ENSG00000148019	CEP78	2.21	8.73
6	31530778	31531043	ENSG00000254870	ATP6V1G2-DDX39B	2.22	8.73
15	89305113	89305378	ENSG00000140525	FANCI	4.25	8.72
5	235141	235406	ENSG00000073578	SDHA	3.01	8.71
2	43888215	43888589	ENSG00000138095	LRPPRC	3.07	8.71
2	43934613	43934878	ENSG00000138095	LRPPRC	3.14	8.67
7	5320342	5320691	ENSG00000182095	TNRC18	2.67	8.66
2	206114920	206115185	ENSG00000023228	NDUFS1	3.3	8.66
15	29726726	29726991	ENSG00000104067	TJP1	3.3	8.66
10	72097045	72097311	ENSG00000138303	ASCC1	3.91	8.61
11	3675134	3675791	ENSG00000110713	NUP98	2.54	8.6
2	130152390	130152710	ENSG00000136699	SMPD4	2.22	8.57
14	22968889	22969678	ENSG00000259132	.	4.29	8.57
1	173857609	173858096	ENSG00000117593	DARS2	2.73	8.55
17	17812099	17812842	ENSG00000072310	SREBF1	2.42	8.46
1	27406202	27406487	ENSG00000158195	WASF2	2.29	8.45
19	11113453	11113718	ENSG00000130164	LDLR	2.79	8.44
X	48823753	48824070	ENSG00000094631	HDAC6	3.29	8.42
13	27650647	27650934	ENSG00000186184	POLR1D	3.93	8.41
13	90171127	90171433	ENSG00000235879	FAR1P1	4.29	8.41
12	100626206	100626798	ENSG00000139354	GAS2L3	3.91	8.35
11	75264605	75265139	ENSG00000137486	ARRB1	2.87	8.34
8	143575023	143575455	ENSG00000147813	NAPRT	2.6	8.33
13	76986940	76988250	ENSG00000228002	DHX9P1	2.6	8.33
11	18614638	18614987	ENSG00000179119	SPTY2D1	3.71	8.21
11	60922851	60923307	ENSG00000110108	TMEM109	2.37	8.21
17	80287999	80288300	ENSG00000173821	RNF213	2.37	8.21
17	80345478	80346353	ENSG00000173821	RNF213	2.61	8.2
17	5025895	5026611	ENSG00000129250	KIF1C	2.84	8.2
5	138809942	138810297	ENSG00000044115	CTNNA1	1.66	8.14
12	48830030	48830486	ENSG00000174243	DDX23	2.31	8.13
X	109661530	109661795	ENSG00000068366	ACSL4	3.11	8.1
20	34480597	34481033	ENSG00000078747	ITCH	3.14	8.1
5	115829698	115829963	ENSG00000145782	ATG12	3.17	8.1
17	44862641	44862906	ENSG00000108883	EFTUD2	3.23	8.1
12	96014854	96015119	ENSG00000111144	LTA4H	3.32	8.1
12	55700889	55701154	ENSG00000135424	ITGA7	3.32	8.1
2	241690305	241690615	.	.	3.29	8.1
22	29506450	29506841	ENSG00000100296	THOC5	3.96	8.1
2	86151260	86151561	ENSG00000132305	IMMT	2.25	8.08
12	52898677	52898942	ENSG00000170421	KRT8	1.55	8.08
2	61488506	61488771	ENSG00000082898	XPO1	2.19	8.04
19	9561005	9562007	ENSG00000197961	ZNF121	2.59	8.04
12	6856185	6856450	ENSG00000111667	USP5	2.49	8.03
6	31968327	31968621	ENSG00000204351	SKIV2L	3.47	8.01
17	37129953	37130218	ENSG00000278540	ACACA	4.05	7.99
11	36485723	36486026	.	.	4.15	7.99
11	134192645	134192910	ENSG00000151503	NCAPD3	2.72	7.97
15	93024474	93025019	ENSG00000173575	CHD2	3.66	7.95
10	46010721	46011043	ENSG00000266412	NCOA4	2	7.88
9	121784442	121785236	ENSG00000136848	DAB2IP	3.18	7.85
11	67257148	67257424	ENSG00000173120	KDM2A	2.09	7.85
2	11824741	11825261	ENSG00000134324	LPIN1	3.12	7.83
11	3700609	3700874	ENSG00000110713	NUP98	2.79	7.76
2	71133945	71134210	ENSG00000124383	MPHOSPH10	2.81	7.76
10	43604828	43605312	ENSG00000232004	CAP1P2	2.41	7.76
9	137175299	137175626	ENSG00000176248	ANAPC2	3.74	7.69
13	98897999	98898264	ENSG00000088387	DOCK9	4.13	7.68
19	55050142	55050546	ENSG00000160439	RDH13	4.07	7.68
1	110016341	110016606	ENSG00000168710	AHCYL1	4.07	7.68
1	21424313	21424644	ENSG00000227001	NBPF2P	4.18	7.68
13	98002599	98002954	ENSG00000065150	IPO5	2.36	7.66
19	1854037	1854640	ENSG00000129911	KLF16	2.32	7.66
19	10829035	10829300	ENSG00000079805	DNM2	2.45	7.61
1	160305509	160305774	ENSG00000122218	COPA	3	7.61
18	49495859	49496124	ENSG00000265182	SRP72P1	2.97	7.61
17	37263684	37263949	ENSG00000278540	ACACA	2.97	7.61
14	50246751	50247051	ENSG00000087299	L2HGDH	3.91	7.58
10	70525919	70526184	ENSG00000107719	PALD1	3.09	7.56
1	236574640	236574925	ENSG00000119285	HEATR1	3.09	7.56
14	34776122	34776387	ENSG00000198604	BAZ1A	3.09	7.56
20	62907094	62907359	ENSG00000101191	DIDO1	3.37	7.54
17	67738033	67738302	ENSG00000130935	NOL11	3.31	7.54
15	50706687	50707058	ENSG00000138600	SPPL2A	3.28	7.54
1	41009325	41009590	ENSG00000171793	CTPS1	3.28	7.54
12	108662027	108662292	ENSG00000110880	CORO1C	3.14	7.53
14	103695657	103695976	ENSG00000126214	KLC1	3.11	7.53
3	158653202	158653467	ENSG00000168827	GFM1	3.2	7.53
16	70398953	70399317	ENSG00000157350	ST3GAL2	2.66	7.51
21	36416397	36416687	ENSG00000159259	CHAF1B	2.48	7.47
9	137043519	137044002	ENSG00000107281	NPDC1	3.92	7.46
17	63579468	63579919	ENSG00000136485	DCAF7	3.64	7.43
15	90942568	90943019	ENSG00000140553	UNC45A	3.69	7.43
X	71555185	71555450	ENSG00000147162	OGT	2.67	7.39
7	63909614	63909879	ENSG00000226342	NMD3P1	2.23	7.38
2	37203240	37204014	ENSG00000115816	CEBPZ	2.31	7.37
17	28701664	28702158	ENSG00000109111	SUPT6H	2.17	7.35
19	49688161	49688426	ENSG00000126457	PRMT1	2.11	7.33
17	4017466	4017731	ENSG00000074755	ZZEF1	3.89	7.29
19	23259110	23259402	ENSG00000269107	.	3.84	7.29
5	69211211	69211535	.	.	3.94	7.29
17	47656796	47657061	ENSG00000108424	KPNB1	1.75	7.28
6	44426460	44426725	ENSG00000096401	CDC5L	2.7	7.28
19	45847740	45848005	ENSG00000125755	SYMPK	2.72	7.28
20	36752457	36752722	ENSG00000149636	DSN1	2.93	7.28
1	18871557	18871958	ENSG00000159423	ALDH4A1	3.49	7.21
11	59593991	59594256	ENSG00000110048	OSBP	2.02	7.19
3	154275908	154276352	ENSG00000174953	DHX36	2.53	7.19
2	110661581	110661846	ENSG00000169679	BUB1	2.19	7.18
22	29504137	29504471	.	.	3.72	7.17
6	31961193	31961458	ENSG00000204351	SKIV2L	2.83	7.1
7	128310413	128310694	ENSG00000106344	RBM28	2.73	7.09
X	124066172	124066437	ENSG00000101972	STAG2	3.5	7.09
15	40900030	40900886	ENSG00000104142	VPS18	3.59	7.09
1	11127622	11127887	ENSG00000198793	MTOR	3.5	7.09
20	57354553	57354818	.	.	3.59	7.09
2	113201405	113201784	ENSG00000125637	PSD4	2.37	7.07
1	1386891	1387158	ENSG00000221978	CCNL2	2.88	7.03
20	34987018	34987290	ENSG00000078814	MYH7B	2.98	7.03
9	35698240	35698505	ENSG00000137076	TLN1	2.19	7.03
13	45956641	45957136	ENSG00000123200	ZC3H13	2.9	7.02
17	20317482	20317747	ENSG00000128487	SPECC1	3.33	7
21	33534578	33534843	ENSG00000159131	GART	2.12	6.99
3	58123184	58123514	ENSG00000136068	FLNB	2.1	6.99
X	47060678	47061186	ENSG00000102221	JADE3	3.06	6.98
19	38717052	38717350	ENSG00000130402	ACTN4	1.29	6.98
19	48913299	48913564	ENSG00000104805	NUCB1	3.97	6.97
12	71703160	71703586	ENSG00000139291	TMEM19	3.97	6.97
17	4990089	4990450	ENSG00000196388	INCA1	3.91	6.97
19	16637086	16637802	ENSG00000268790	.	3.91	6.97
19	17814792	17815133	.	.	3.91	6.97
12	100223972	100224243	ENSG00000075089	ACTR6	3.15	6.97
2	216192636	216192901	ENSG00000079246	XRCC5	3.21	6.97
3	53877229	53877568	ENSG00000113812	ACTR8	3.24	6.97
22	29330377	29330642	ENSG00000100280	AP1B1	3.59	6.97
1	204222253	204222530	ENSG00000143850	PLEKHA6	3.36	6.95
9	137434604	137434933	ENSG00000188833	ENTPD8	1.94	6.94
17	80332135	80332498	ENSG00000173821	RNF213	2.43	6.9
2	61878865	61879130	ENSG00000115484	CCT4	2.19	6.84
12	6923135	6923555	ENSG00000111674	ENO2	2.32	6.84
9	125337218	125337483	ENSG00000165219	GAPVD1	2.05	6.82
9	127523584	127523849	ENSG00000136830	FAM129B	2.35	6.79
17	50741234	50741731	ENSG00000108848	LUC7L3	3.6	6.78
1	145744915	145745304	ENSG00000265491	RNF115	3.05	6.77
3	49116297	49116574	ENSG00000172046	USP19	2.96	6.76
17	35259149	35259463	ENSG00000166750	SLFN5	2.47	6.76
7	44061234	44061579	ENSG00000136279	DBNL	1.9	6.7
1	156130508	156130773	ENSG00000160789	LMNA	1.88	6.7
5	74634875	74635182	ENSG00000171617	ENC1	1.89	6.7
2	231172532	231172797	ENSG00000173692	PSMD1	2.02	6.67
2	218265677	218266092	ENSG00000127837	AAMP	2.07	6.65
12	52170978	52171303	ENSG00000167767	KRT80	1.85	6.64
17	60043517	60044001	ENSG00000068097	HEATR6	3.73	6.61
16	22284015	22284496	ENSG00000103319	EEF2K	3.73	6.61
17	81564968	81565323	ENSG00000182446	NPLOC4	3.73	6.61
1	205087953	205088377	ENSG00000117222	RBBP5	2.78	6.6
21	44321724	44321989	ENSG00000141959	PFKL	2.76	6.6
17	81696447	81696868	ENSG00000185359	HGS	2.76	6.6
3	113784471	113784776	ENSG00000114573	ATP6V1A	2.48	6.58
9	97645248	97645732	ENSG00000136937	NCBP1	3.12	6.53
11	79988452	79989112	ENSG00000254471	RP11-885L14.1	2.88	6.52
17	2703317	2703582	ENSG00000132361	CLUH	2.56	6.48
15	84642122	84642651	ENSG00000176700	SCAND2P	3.35	6.42
3	57559420	57559795	ENSG00000174840	PDE12	2.59	6.41
3	14165322	14165587	ENSG00000154767	XPC	3.15	6.41
4	24532789	24533054	ENSG00000109606	DHX15	2.31	6.4
11	61795514	61796112	ENSG00000168496	FEN1	1.72	6.4
4	849466	849892	ENSG00000178950	GAK	3.22	6.3
14	55367279	55367838	ENSG00000126775	ATG14	3.75	6.29
13	27652320	27652816	ENSG00000186184	POLR1D	3.64	6.29
20	34273001	34273679	ENSG00000250917	RP4-785G19.5	3.75	6.29
11	118996456	118996721	ENSG00000255121	RP11-110I1.12	3.69	6.29
11	119001694	119002324	.	.	3.75	6.29
11	247183	247448	.	.	1.92	6.25
1	9268319	9268740	ENSG00000049239	H6PD	2.5	6.25
20	35739171	35740133	ENSG00000131051	RBM39	3.46	6.25
16	2496189	2496525	ENSG00000162065	TBC1D24	3.46	6.25
8	116644841	116645106	ENSG00000147677	EIF3H	1.65	6.24
8	144139875	144140157	ENSG00000235173	HGH1	2.93	6.24
9	128809460	128809792	ENSG00000107021	TBC1D13	2.64	6.23
10	92613355	92613620	ENSG00000138160	KIF11	2.62	6.23
16	1974997	1976069	ENSG00000183751	TBL3	2.62	6.23
7	98307687	98307952	ENSG00000006453	BAIAP2L1	2.44	6.19
11	57320255	57320534	ENSG00000149115	TNKS1BP1	2.25	6.18
1	1729415	1729863	ENSG00000215790	SLC35E2	2.23	6.18
20	2655593	2655858	ENSG00000101361	NOP56	1.79	6.15
2	120165260	120165734	ENSG00000115109	EPB41L5	3.37	6.15
5	132887718	132887983	ENSG00000072364	AFF4	2.71	6.12
17	62692599	62693087	ENSG00000011028	MRC2	3.21	6.08
11	118657406	118657885	ENSG00000019144	PHLDB1	1.92	6.05
12	123661767	123662173	ENSG00000111358	GTF2H3	3.08	6.03
20	20045307	20045572	ENSG00000101343	CRNKL1	2.78	6.02
1	24538804	24539098	ENSG00000117602	RCAN3	2.78	6.02
19	10180482	10180873	ENSG00000130816	DNMT1	2.78	6.02
15	77996588	77997529	ENSG00000167202	TBC1D2B	2.49	6.01
22	39080962	39081354	ENSG00000239713	APOBEC3G	1.78	5.98
1	32330643	32330908	ENSG00000116478	HDAC1	2.36	5.97
10	84150616	84150881	ENSG00000165678	GHITM	1.71	5.95
2	38783751	38784302	ENSG00000152147	GEMIN6	3.53	5.95
13	77044969	77045242	ENSG00000005810	MYCBP2	2.82	5.93
7	44384370	44384940	ENSG00000015676	NUDCD3	2.2	5.91
18	57607118	57607536	ENSG00000134440	NARS	2.48	5.91
14	23563713	23563978	ENSG00000213983	AP1G2	2.92	5.87
6	30590781	30591187	ENSG00000204574	ABCF1	1.95	5.86
1	117959297	117959821	ENSG00000065183	WDR3	3.33	5.85
17	61911519	61911784	ENSG00000108506	INTS2	3.24	5.85
3	49898517	49899153	ENSG00000164078	MST1R	3.24	5.85
7	100125072	100125337	ENSG00000166997	CNPY4	3.08	5.84
X	71122735	71123000	ENSG00000184634	MED12	3.08	5.84
19	10362089	10362461	ENSG00000105397	TYK2	3.18	5.81
2	171323179	171323626	ENSG00000123600	METTL8	3.22	5.81
7	851516	851909	ENSG00000164828	SUN1	3.31	5.81
5	133088903	133089195	ENSG00000170606	HSPA4	2.01	5.8
7	96121142	96121746	ENSG00000004864	SLC25A13	2.06	5.79
11	61865667	61866221	ENSG00000134824	FADS2	2.51	5.77
6	33404982	33405449	ENSG00000237649	KIFC1	2.55	5.77
19	13025152	13025419	ENSG00000008441	NFIX	2.37	5.77
17	4703862	4704127	ENSG00000141456	PELP1	2.34	5.77
19	52553812	52554100	ENSG00000198482	ZNF808	2.96	5.73
17	36585296	36585561	.	.	2.29	5.69
6	38153793	38154503	ENSG00000156639	ZFAND3	1.87	5.65
17	40496119	40496390	ENSG00000131746	TNS4	1.51	5.65
5	76674445	76674710	ENSG00000145703	IQGAP2	2.57	5.65
4	99072219	99072484	ENSG00000197894	ADH5	2.59	5.65
12	68688959	68689486	ENSG00000111581	NUP107	3.48	5.63
15	60422631	60422899	ENSG00000128915	ICE2	3.37	5.63
5	16761463	16761728	ENSG00000145555	MYO10	3.42	5.63
7	56017231	56017496	ENSG00000146733	PSPH	3.42	5.63
8	42533217	42533898	ENSG00000168575	SLC20A2	3.53	5.63
16	67877141	67877406	ENSG00000038358	EDC4	2.41	5.62
19	19004381	19004646	ENSG00000064607	SUGP2	2.39	5.62
5	32390174	32390439	ENSG00000056097	ZFR	3.31	5.61
9	125350546	125350844	ENSG00000165219	GAPVD1	3.36	5.61
7	56060267	56060532	ENSG00000146731	CCT6A	1.79	5.57
9	35756229	35756596	ENSG00000107185	RGP1	2.34	5.57
7	16586035	16586357	ENSG00000224280	AC005014.5	2.34	5.57
3	57626242	57626946	ENSG00000174839	DENND6A	2.58	5.56
4	2956549	2956814	ENSG00000087269	NOP14	2.67	5.53
17	75731810	75732075	ENSG00000132470	ITGB4	2.7	5.53
14	68909779	68910044	.	.	2.62	5.53
20	35626565	35626830	ENSG00000214078	CPNE1	1.68	5.5
3	172397661	172398135	ENSG00000075420	FNDC3B	2.78	5.47
11	134208866	134209390	ENSG00000151503	NCAPD3	2.75	5.47
9	32450135	32450624	ENSG00000122729	ACO1	2.46	5.47
4	24527530	24527988	ENSG00000109606	DHX15	2.06	5.44
8	144394919	144395361	ENSG00000071894	CPSF1	2.68	5.43
5	225415	225680	.	.	2.82	5.34
16	3243198	3243507	ENSG00000103313	MEFV	3.28	5.34
5	168516687	168516952	ENSG00000113643	RARS	2.44	5.33
19	44990393	44990658	ENSG00000104853	CLPTM1	2.23	5.3
13	75286473	75286888	ENSG00000136111	TBC1D4	2.44	5.29
20	32836576	32836841	ENSG00000101367	MAPRE1	2.14	5.27
21	42847843	42848183	.	.	3.11	5.27
6	43141927	43142192	ENSG00000112655	PTK7	3.07	5.27
2	216148079	216148344	ENSG00000079246	XRCC5	1.63	5.26
2	71422940	71423357	ENSG00000075292	ZNF638	2.35	5.21
3	45921230	45921708	ENSG00000163820	FYCO1	2.48	5.19
20	1306388	1306813	ENSG00000101298	SNPH	2.75	5.19
19	38704755	38705196	ENSG00000130402	ACTN4	2.61	5.13
3	47586631	47586896	ENSG00000173473	SMARCC1	1.68	5.11
10	17229519	17229852	.	.	1.38	5.09
1	19086144	19086409	ENSG00000127481	UBR4	2.54	5.06
10	70113215	70113516	ENSG00000042286	AIFM2	2.51	5.05
2	38343251	38343516	ENSG00000119787	ATL2	1.82	5.02
1	24608731	24609135	ENSG00000184454	NCMAP	3.07	5
17	1726956	1727392	ENSG00000167716	WDR81	2.41	4.99
16	31507792	31508273	ENSG00000140688	C16orf58	3.31	4.99
3	32540941	32541206	ENSG00000144635	DYNC1LI1	3.15	4.99
1	201858445	201858844	ENSG00000198700	IPO9	3.31	4.99
17	2674058	2674323	ENSG00000007168	PAFAH1B1	2.21	4.97
5	141587041	141587306	ENSG00000131504	DIAPH1	2.23	4.97
4	150852044	150852335	ENSG00000198589	LRBA	2.45	4.94
11	65718525	65718912	ENSG00000172922	RNASEH2C	2.14	4.93
3	184188772	184189191	ENSG00000161204	ABCF3	2.78	4.93
17	2330647	2330977	ENSG00000167721	TSR1	2.75	4.93
20	47224316	47224581	ENSG00000101040	ZMYND8	2.01	4.93
17	45106790	45107258	ENSG00000136448	NMT1	2.03	4.93
11	47812881	47813146	ENSG00000030066	NUP160	2.34	4.9
11	129863909	129864188	ENSG00000170322	NFRKB	2.47	4.89
1	236897860	236898303	ENSG00000116984	MTR	2.63	4.84
4	75656923	75657188	ENSG00000138757	G3BP2	2.24	4.81
11	118581244	118581509	ENSG00000095139	ARCN1	1.72	4.79
19	3204001	3204266	ENSG00000125912	NCLN	2.16	4.76
8	21999089	21999354	ENSG00000130227	XPO7	2.14	4.76
19	49015046	49015686	ENSG00000183207	RUVBL2	2.17	4.76
16	672302	672825	ENSG00000140983	RHOT2	2.82	4.75
3	155893515	155893780	ENSG00000163655	GMPS	2.43	4.75
20	38941861	38942126	ENSG00000101447	FAM83D	2.85	4.7
3	15410358	15410663	ENSG00000206562	METTL6	2.98	4.7
15	42539190	42539683	ENSG00000180979	LRRC57	3.01	4.7
17	41757467	41757787	ENSG00000173801	JUP	2.41	4.65
16	70376363	70376835	ENSG00000157350	ST3GAL2	2.73	4.64
18	26170809	26171215	ENSG00000154611	PSMA8	1.68	4.63
2	32499696	32499965	ENSG00000115760	BIRC6	2.44	4.61
10	68963207	68963472	ENSG00000165732	DDX21	2.49	4.61
1	1314742	1315070	ENSG00000127054	INTS11	2.16	4.59
16	9105335	9105622	ENSG00000182831	C16orf72	2.05	4.57
12	117144496	117144847	ENSG00000135108	FBXO21	2.06	4.57
5	179836756	179837108	ENSG00000161011	SQSTM1	1.33	4.54
9	26905632	26905997	ENSG00000137055	PLAA	2.2	4.53
19	7470812	7471094	ENSG00000104880	ARHGEF18	2.18	4.5
19	14412642	14413094	ENSG00000123136	DDX39A	2.11	4.48
12	1490256	1490539	ENSG00000082805	ERC1	2.45	4.48
15	74022959	74023327	ENSG00000140464	PML	2.63	4.45
*The enrichment fold change and p-values for the mRNA associated with STAU1 binding were calculated by MACS2 (v.2.1.3) peak calling.
