# Supplementary material for: Genome-wide enhancer-gene regulatory maps link causal variants to target genes underlying human cancer risk
Source: Nat Commun. 2023 Sep 25;14:5958. doi: 10.1038/s41467-023-41690-z (PMC10520073; doi:10.1038/s41467-023-41690-z)
Supplement: Supplementary file 8 — Supplementary Data 5 [file 41467_2023_41690_MOESM8_ESM.xlsx]

## Sheet: Supplementary Data 5
Supplementary Data 5. Probes or primers sequence used in the study
Electrophoretic mobility shift (EMSA) assay (5'-3')
rs4810856-C	Forward	CCACACCTACCACCTTTCCCTTATT
	Reverse	AATAAGGGAAAGGTGGTAGGTGTGG
rs4810856-T	Forward	CCACACCTACCATCTTTCCCTTATT
	Reverse	AATAAGGGAAAGATGGTAGGTGTGG
siRNAs target sequences
siZEB1	siRNA-1	GGCCTGAAATCCTCTCGAA
	siRNA-2	GAGCAAGTGTCTGAAGAAA
	siRNA-3	GAACCAGTTGTAAATGTAA
CRISPR/Cas9 sgRNAs/dsDNA
sgRNA	sgRNA-1	AAAGGTGGTAGGTGTGGCTT
	sgRNA-2	TAAGGGAAAGGTGGTAGGTG
	sgRNA-3	TTTAATAAGGGAAAGGTGGT
Donor dsDNA	dsDNA-2	TCACCCCCAATACCTCTCATTAGTTATGCCTAAGCCACAC
		CTACCATCTTTCCCTTATTAAAAAATACCAGACTCCTCCC
	dsDNA-3	CCCAATACCTCTCATTAGTTATGCCTAAGCCACACCTACC
		ATCTTTCCCTTATTAAAAAATACCAGACTCCTCCCTGCCT
qRT-PCR assay (5'-3')
PREX1	Forward	TGGAGTATTGTTTACACCCGGA
	Reverse	CTCGTACACGCAGAACTTGTC
CSE1L	Forward	TGCTCTTGAACGGCTCTTTAC
	Reverse	CAACAAACGGTGCGATTTCTG
STAU1	Forward	TTGTGACCAAGGTTTCGGTTG
	Reverse	AGCTATGGCGGCATTTTTCTTT
ZEB1	Forward	GATGATGAATGCGAGTCAGATGC
	Reverse	ACAGCAGTGTCTTGTTGTTGT
PTEN	Forward	TTTGAAGACCATAACCCACCAC
	Reverse	ATTACACCAGTTCGTCCCTTTC
GAPDH	Forward	GGAGTCCACTGGCGTCTTCA
	Reverse	GTCATGAGTCCTTCCACGATACC
Chromosome conformation capture (3C) assay (5'-3')
E1-P1~P22	Reverse	ATCATGCACAGCCAGTACGA
E1-P1	Forward	CGTCAGCAAATCCTTGCACA
E1-P2	Forward	TGACCCAGTCTAACCACCTCT
E1-P3	Forward	CAGGCAGGCAGTCAGGATT
E1-P4	Forward	AATTGTGTCCAAAGGTAGCTGG
E1-P5	Forward	TGGCTGAAGGCACCTCTT
E1-P6	Forward	CTGACGTGTTTCAGTGCAGG
E1-P7	Forward	TACATGGTGGCCGCAAGA
E1-P8	Forward	TGGGAATTGAAGGAGTGAGCC
E1-P9	Forward	GCCATTGTCAGCACTTTGGTT
E1-P10	Forward	AGGCAGCTTGTTCAGTAAAGT
E1-P11	Forward	GTTTGAATGTGAGGCGGAGC
E1-P12	Forward	TACCCACTTAAAACATGCCTGC
E1-P13	Forward	TGTAAGGCTGGCAAAGAGTTGA
E1-P14	Forward	TAAGCACTCACGCCACCAAC
E1-P15	Forward	ATTAGGCTGGGCATGGTGG
E1-P16	Forward	ATACAGCCTTGACTCTGGTGA
E1-P17	Forward	CCACCACACCAGGCTCAA
E1-P18	Forward	GATCAGCCCGGCCAACAT
E1-P19	Forward	GAGCCAATATCATACCACTGCA
E1-P20	Forward	TGGCTCCCGCCTGTAATT
E1-P21	Forward	GCAGCCTGGGCAACAAGA
E1-P22	Forward	GCTGGTTGCTTCTTTCCAGAG
GAPDH	Forward	GCCTGCTTCACCACCTTCTTG
GAPDH	Reverse	ACAGTCCATGCCATCACTGCC
Chromatin immunoprecipitation qPCR (ChIP-qPCR) assay (5'-3')
rs4810856	Forward	TCATTAGTTATGCCTAAGC
	Reverse	GGAGGAGTCTGGTATTTT
