# Supplementary material for: Genome-wide enhancer-gene regulatory maps link causal variants to target genes underlying human cancer risk
Source: Nat Commun. 2023 Sep 25;14:5958. doi: 10.1038/s41467-023-41690-z (PMC10520073; doi:10.1038/s41467-023-41690-z)
Supplement: Supplementary file 9 — Supplementary Data 6 [file 41467_2023_41690_MOESM9_ESM.xlsx]

## Sheet: Supplementary Data 6
Supplementary Data 6. Summary of cancer cell lines used for function annotation
Cancer cell line	Cancer type	Full name	TF	H3K27ac	H3K27me3	H3K9ac	H3K4me1	H3K4me2	H3K4me3
DND-41	ALL	Acute Lymphoblastic Leukemia	P	P
NB4	AML	Acute Myeloid Leukemia	P
MCF-7	BRCA	Breast Invasive Carcinoma	P	P	P	P	P	P	P
T47D	BRCA	Breast Invasive Carcinoma	P
HeLa-S3	CESC	Cervical Squamous Cell Carcinoma and Endocervical Adenocarcinoma	P	P	P	P	P	P	P
HCT116	CRC	Colorectal Carcinoma	P	P	P	P	P	P	P
Caco-2	CRC	Colorectal Carcinoma	P		P
SU-DHL-6	DLBC	Diffuse Large B-Cell Lymphoma	P
DOHH2	DLBC	Diffuse Large B-Cell Lymphoma	P
OCI-LY3	DLBC	Diffuse Large B-Cell Lymphoma	P	P	P	P	P	P	P
OCI-LY7	DLBC	Diffuse Large B-Cell Lymphoma	P	P			P	P	P
OCI-LY1	DLBC	Diffuse Large B-Cell Lymphoma	P	P	P	P	P	P	P
A673	EWSR1	Ewing Sarcoma	P	P	P		P
K562	LAML	Acute Myeloid Leukemia	P	P	P	P	P	P	P
HL-60	LAML	Acute Myeloid Leukemia	P
HepG2	LIHC	Liver Hepatocellular Carcinoma	P	P	P	P	P	P	P
A549	LUAD	Lung Adenocarcinoma	P
PC-9	LUAD	Lung Adenocarcinoma	P	P	P	P	P	P
D721Med	MEL	Melanoma	P
MM.1S	MM	Multiple Myeloma	P	P	P	P	P	P	P
NCI-H929	MM	Multiple Myeloma	P			P
BE2C	NB	Neuroblastoma	P
SK-N-SH	NBL	Neuroblastoma	P	P	P	P	P	P	P
Panc1	PAAD	Pancreatic Adenocarcinoma	P	P	P		P		P
22Rv1	PRAD	Prostate Adenocarcinoma	P	P
LNCAP	PRAD	Prostate Adenocarcinoma	P
PC-3	PRAD	Prostate Adenocarcinoma	P	P	P	P	P	P	P
VCaP	PRAD	Prostate Adenocarcinoma	P	P
C4-2B	PRAD	Prostate Adenocarcinoma	P	P
WERI-Rb-1	RB	Retinoblastoma	P
H54	SKCM	Skin Cutaneous Melanoma	P
NT2/D1	TGCT	Testicular Germ Cell Tumors	P		P	P	P		P
Ishikawa	UCEC	Uterine Corpus Endometrial Carcinoma	P
ACC112	ACC	Adrenocortical Carcinoma		P	P		P
SK-N-MC	NB	Neuroblastoma		P		P	P		P
