# Supplementary material for: Genome-wide enhancer-gene regulatory maps link causal variants to target genes underlying human cancer risk
Source: Nat Commun. 2023 Sep 25;14:5958. doi: 10.1038/s41467-023-41690-z (PMC10520073; doi:10.1038/s41467-023-41690-z)
Supplement: Supplementary file 11 — Source Data [file 41467_2023_41690_MOESM11_ESM.xlsx]

## Sheet: Fig.1b-d
	Fig. 1b	the number of enhancer-gene connections in each cancer type								Fig. 1c	the number of ABC enhancers in each cancer type						Fig. 1d	the number of ABC genes in each cancer type
		Type	Number								Type	Number						Type	Number
		BLCA	21943								BLCA	11263						BLCA	9980
		BRCA	27944								BRCA	12931						BRCA	11326
		CESC	29434								CESC	14440						CESC	11168
		CRC	30740								CRC	13383						CRC	11901
		DLBC	32614								DLBC	13141						DLBC	11543
		ESCA	20257								ESCA	12348						ESCA	9690
		GBM	24271								GBM	14412						GBM	10897
		HNSC	23720								HNSC	10312						HNSC	10634
		KIRC	28444								KIRC	17477						KIRC	10348
		LAML	37053								LAML	17303						LAML	12595
		LIHC	32151								LIHC	14253						LIHC	12060
		LUAD	29520								LUAD	14027						LUAD	11244
		Neuro	23846								Neuro	12145						Neuro	10389
		OV	27898								OV	15072						OV	11204
		PAAD	30638								PAAD	14996						PAAD	11417
		PRAD	28327								PRAD	12959						PRAD	11650
		SARC	28096								SARC	11638						SARC	11458
		SKCM	21186								SKCM	11144						SKCM	10293
		THCA	26633								THCA	15321						THCA	11104
		UCEC	20134								UCEC	8391						UCEC	9859

## Sheet: Fig.1e
	Fig. 1e	Cumulative fractions of the number of enhancers predicted to regulate each gene across 20 cancer types
	black line			red line
	1	0.352885		2.04219	0.0416
	2	0.6183		2.05829	0.083527
	3	0.786809		2.09051	0.126111
	4	0.886343		2.1987	0.170898
	5	0.941991		2.22731	0.216269
	6	0.970919		2.23058	0.261706
	7	0.985949		2.29531	0.308461
	8	0.993482		2.39851	0.357319
	9	0.997264		2.4315	0.406849
	10	1		2.45209	0.456798
				2.46724	0.507056
				2.49	0.557777
				2.58298	0.610393
				2.6254	0.663872
				2.63557	0.717559
				2.66592	0.771864
				2.68354	0.826527
				2.74874	0.88252
				2.82544	0.940074
				2.94188	1

## Sheet: Fig.1f
	Fig. 1f	Cumulative fractions of the number of genes regulated by each ABC enhancer across 20 cancer types
	black line			red line
	1	0.605686		1.62751	0.039525
	2	0.807144		1.64051	0.079365
	3	0.878436		1.68408	0.120264
	4	0.917759		1.73833	0.16248
	5	0.941405		1.85098	0.207432
	6	0.956694		1.90111	0.253602
	7	0.967575		1.94824	0.300916
	8	0.975248		1.96344	0.348599
	9	0.980863		2.03837	0.398101
	10	1		2.04308	0.447718
				2.10451	0.498828
				2.14142	0.550833
				2.16101	0.603314
				2.18589	0.656399
				2.25574	0.711181
				2.29694	0.766963
				2.30023	0.822826
				2.39948	0.881098
				2.41416	0.939727
				2.48185	1

## Sheet: Fig.1g
	Fig. 1g	Cumulative fractions of the genomic distances between the enhancer and the gene across 20 cancer types
	black line			red line
	750	0.000118		8108.99	0.013739
	751	0.000193		10782	0.032007
	752	0.000304		17489.5	0.061639
	753	0.000397		18009	0.092152
	754	0.000524		19200.7	0.124684
	755	0.000618		22785.5	0.163289
	756	0.00074		23775	0.203571
	757	0.000839		25458	0.246704
	758	0.000946		25929.7	0.290637
	759	0.001043		26150.7	0.334944
	760	0.001143		30381	0.386419
	761	0.00122		32519.7	0.441517
	762	0.001321		34185	0.499436
	763	0.001443		34230.2	0.557433
	764	0.001546		35020	0.616767
	765	0.001645		35365	0.676686
	766	0.001752		37978	0.741032
	767	0.001868		46751.2	0.820242
	768	0.00198		48097.8	0.901734
	769	0.00209		57998	1
	770	0.002206
	771	0.002326
	772	0.002442
	773	0.002569
	774	0.002679
	775	0.002797
	776	0.002909
	777	0.003023
	778	0.003139
	779	0.003257
	780	0.003341
	781	0.003428
	782	0.003529
	783	0.003649
	784	0.003746
	785	0.003846
	786	0.003926
	787	0.004057
	788	0.004149
	789	0.004252
	790	0.004352
	791	0.004355
	791	0.004458
	792	0.004576
	793	0.004701
	794	0.004815
	795	0.004937
	796	0.005038
	797	0.00504
	797	0.005154
	798	0.00527
	799	0.005382
	800	0.005487
	800	0.005489
	801	0.005584
	802	0.005682
	803	0.005801
	804	0.005805
	804	0.005901
	804	0.005903
	805	0.006015
	806	0.006019
	806	0.006168
	806	0.006169
	807	0.00628
	808	0.006403
	808	0.006405
	809	0.006517
	810	0.006519
	810	0.006629
	810	0.006631
	811	0.006731
	812	0.006734
	812	0.006839
	812	0.006846
	813	0.006962
	814	0.006964
	814	0.00706
	814	0.007062
	815	0.007161
	816	0.007167
	816	0.007268
	816	0.007272
	817	0.007398
	818	0.0074
	818	0.007516
	819	0.007524
	819	0.007628
	820	0.007634
	820	0.007743
	821	0.00775
	821	0.007901
	822	0.007904
	822	0.008015
	823	0.008019
	823	0.008127
	824	0.008129
	824	0.008228
	825	0.00823
	825	0.00835
	825	0.008352
	826	0.008456
	827	0.008462
	827	0.008574
	827	0.008578
	828	0.008697
	829	0.008701
	829	0.008806
	829	0.00881
	830	0.008916
	831	0.008926
	831	0.009042
	831	0.009043
	832	0.009176
	832	0.009178
	833	0.009279
	834	0.009283
	834	0.009391
	834	0.0094
	835	0.009502
	835	0.009503
	836	0.009608
	837	0.00961
	837	0.009737
	838	0.009741
	838	0.009866
	838	0.00987
	839	0.009978
	840	0.009984
	840	0.010072
	841	0.010077
	841	0.010175
	841	0.010188
	842	0.010289
	843	0.010293
	843	0.010422
	843	0.010434
	844	0.010539
	845	0.010543
	845	0.010644
	846	0.010646
	846	0.010769
	847	0.010777
	847	0.010894
	848	0.010904
	848	0.011005
	849	0.011018
	849	0.011112
	849	0.011115
	850	0.01124
	850	0.011244
	851	0.011367
	852	0.011376
	852	0.0115
	852	0.011509
	853	0.011627
	854	0.011636
	854	0.011759
	854	0.01177
	855	0.011888
	855	0.011897
	856	0.011993
	856	0.011998
	857	0.012118
	857	0.012131
	858	0.012241
	858	0.012249
	859	0.012366
	860	0.012379
	860	0.012468
	861	0.012475
	861	0.012607
	861	0.012613
	862	0.012707
	862	0.01272
	863	0.012825
	863	0.012836
	864	0.012951
	865	0.012959
	865	0.013069
	865	0.013077
	866	0.013189
	867	0.013193
	867	0.013281
	867	0.013285
	868	0.013382
	869	0.013518
	870	0.013522
	870	0.013629
	871	0.013638
	871	0.013739
	871	0.013743
	872	0.013862
	872	0.013875
	873	0.013984
	874	0.013987
	874	0.014096
	875	0.014103
	875	0.014214
	875	0.014227
	876	0.014354
	877	0.014363
	877	0.014477
	877	0.014484
	878	0.014607
	879	0.01462
	879	0.014734
	880	0.014749
	880	0.014869
	880	0.01488
	881	0.01499
	881	0.015007
	882	0.015126
	883	0.015137
	883	0.015239
	884	0.015255
	884	0.015362
	885	0.015377
	885	0.015496
	886	0.015509
	886	0.015616
	887	0.015623
	887	0.015728
	887	0.015734
	888	0.01584
	888	0.015859
	889	0.01596
	890	0.015969
	890	0.016089
	891	0.016103
	891	0.016186
	891	0.016201
	892	0.016311
	892	0.016324
	893	0.016409
	894	0.01642
	894	0.016541
	894	0.016558
	895	0.016672
	896	0.016694
	896	0.016819
	896	0.016832
	897	0.016946
	897	0.016959
	898	0.017091
	898	0.017108
	899	0.017237
	899	0.017255
	900	0.017386
	901	0.017404
	901	0.017518
	902	0.017533
	902	0.017623
	902	0.017638
	903	0.017746
	903	0.017756
	904	0.017877
	905	0.017886
	905	0.017993
	905	0.01801
	906	0.018142
	907	0.018157
	907	0.018245
	908	0.018265
	908	0.018368
	909	0.018381
	909	0.018492
	910	0.018512
	910	0.018611
	911	0.018628
	911	0.018758
	912	0.018777
	912	0.01888
	913	0.018895
	913	0.019014
	914	0.019029
	914	0.019123
	915	0.019137
	915	0.019259
	915	0.019272
	916	0.019401
	916	0.019408
	917	0.019496
	917	0.019524
	918	0.019647
	918	0.019658
	919	0.019792
	920	0.019803
	920	0.019912
	921	0.019923
	921	0.020043
	921	0.020063
	922	0.020166
	922	0.020183
	923	0.020295
	924	0.020315
	924	0.020407
	925	0.020418
	925	0.020517
	925	0.020527
	926	0.020631
	926	0.020648
	927	0.020775
	928	0.020793
	928	0.020876
	929	0.020884
	929	0.020992
	929	0.021014
	930	0.021121
	930	0.021137
	931	0.021231
	932	0.021241
	932	0.021334
	933	0.021358
	933	0.021447
	933	0.021456
	934	0.021559
	934	0.02157
	935	0.021666
	936	0.021675
	936	0.021791
	937	0.021809
	937	0.021962
	937	0.021976
	938	0.022076
	938	0.022096
	939	0.022181
	940	0.022195
	940	0.022304
	941	0.022322
	941	0.022448
	941	0.02246
	942	0.022578
	942	0.022591
	943	0.022687
	944	0.022707
	944	0.022814
	945	0.022832
	945	0.022919
	946	0.022941
	946	0.02302
	947	0.023031
	947	0.023134
	947	0.02315
	948	0.023248
	948	0.023264
	949	0.023384
	950	0.023401
	950	0.023487
	950	0.023511
	951	0.023614
	952	0.023627
	952	0.023748
	953	0.023769
	953	0.023866
	954	0.023883
	954	0.024017
	955	0.024034
	955	0.024129
	956	0.024142
	956	0.024258
	957	0.024275
	957	0.024409
	958	0.024433
	958	0.024534
	958	0.02456
	959	0.024654
	960	0.024665
	960	0.024779
	960	0.024795
	961	0.024908
	961	0.024933
	962	0.025044
	963	0.025051
	963	0.025169
	964	0.025189
	964	0.025281
	964	0.025292
	965	0.025386
	965	0.025399
	966	0.025507
	967	0.025526
	967	0.025625
	968	0.025642
	968	0.025765
	969	0.025778
	969	0.025874
	970	0.025881
	970	0.025982
	971	0.025999
	971	0.026105
	972	0.026124
	972	0.02621
	973	0.026227
	973	0.026324
	974	0.026359
	974	0.026455
	975	0.026484
	975	0.02661
	975	0.02663
	976	0.026738
	976	0.02676
	977	0.026845
	978	0.026856
	978	0.02697
	979	0.026998
	979	0.027101
	979	0.027119
	980	0.027246
	981	0.027259
	981	0.027377
	981	0.027399
	982	0.027482
	983	0.027504
	983	0.027629
	983	0.027651
	984	0.027782
	985	0.027804
	985	0.02791
	986	0.027936
	986	0.028056
	986	0.028072
	987	0.028194
	987	0.028214
	988	0.028326
	989	0.02835
	989	0.028494
	990	0.028505
	990	0.028632
	990	0.028648
	991	0.028749
	992	0.028775
	992	0.028898
	993	0.02893
	993	0.029031
	994	0.029055
	994	0.029149
	995	0.029169
	995	0.029281
	995	0.029303
	996	0.029417
	996	0.029432
	997	0.029566
	998	0.029592
	998	0.029704
	998	0.029725
	999	0.029857
	1000	0.029872
	1000	0.029999
	1000	0.030019
	1001	0.030146
	1002	0.03017
	1002	0.030284
	1002	0.030312
	1003	0.030416
	1003	0.030444
	1004	0.030547
	1005	0.030571
	1005	0.030674
	1005	0.030687
	1006	0.030783
	1007	0.030801
	1007	0.030897
	1007	0.030915
	1008	0.031042
	1009	0.031068
	1009	0.031182
	1009	0.031195
	1010	0.031312
	1010	0.03134
	1011	0.031456
	1012	0.031476
	1012	0.031594
	1012	0.03162
	1013	0.03173
	1014	0.031756
	1014	0.03187
	1014	0.03189
	1015	0.031997
	1016	0.032023
	1016	0.032129
	1016	0.032163
	1017	0.032258
	1017	0.032273
	1018	0.032374
	1018	0.032393
	1019	0.032508
	1019	0.032532
	1020	0.032624
	1020	0.03265
	1021	0.032742
	1021	0.032757
	1022	0.032891
	1022	0.032906
	1023	0.032994
	1024	0.033013
	1024	0.033116
	1025	0.033134
	1025	0.033268
	1026	0.033285
	1026	0.033381
	1027	0.033401
	1027	0.0335
	1028	0.033517
	1028	0.033616
	1028	0.033636
	1029	0.033712
	1029	0.033738
	1030	0.033853
	1031	0.033876
	1031	0.033991
	1031	0.034021
	1032	0.034104
	1032	0.034122
	1033	0.034209
	1033	0.03422
	1034	0.034332
	1034	0.034359
	1035	0.034446
	1035	0.034459
	1036	0.034582
	1036	0.034606
	1037	0.034724
	1037	0.034748
	1038	0.034847
	1039	0.034858
	1039	0.034963
	1039	0.034996
	1040	0.035094
	1040	0.035129
	1041	0.035232
	1041	0.035261
	1042	0.035382
	1042	0.035401
	1043	0.035487
	1043	0.0355
	1044	0.035614
	1044	0.035646
	1045	0.035767
	1045	0.035804
	1046	0.035914
	1046	0.03594
	1047	0.036041
	1047	0.036065
	1048	0.03619
	1048	0.036207
	1049	0.036308
	1049	0.036332
	1050	0.036439
	1050	0.036459
	1051	0.036582
	1051	0.036597
	1052	0.036713
	1052	0.036738
	1053	0.036832
	1054	0.036862
	1054	0.036998
	1055	0.037009
	1055	0.037118
	1055	0.03713
	1056	0.037241
	1057	0.037252
	1057	0.037355
	1057	0.037368
	1058	0.037486
	1059	0.037509
	1059	0.037624
	1060	0.037651
	1060	0.037762
	1061	0.037795
	1061	0.037909
	1062	0.037927
	1062	0.038015
	1063	0.038045
	1063	0.038135
	1063	0.038163
	1064	0.038271
	1065	0.038304
	1065	0.038417
	1065	0.038444
	1066	0.038536
	1067	0.038556
	1067	0.03867
	1068	0.038698
	1068	0.038821
	1069	0.038834
	1069	0.038913
	1070	0.038946
	1070	0.039051
	1071	0.039068
	1071	0.039186
	1071	0.039206
	1072	0.039327
	1072	0.03936
	1073	0.039456
	1073	0.039478
	1074	0.03959
	1074	0.039611
	1075	0.039727
	1075	0.039747
	1076	0.039842
	1076	0.03987
	1077	0.039962
	1077	0.039988
	1078	0.040096
	1078	0.040111
	1079	0.040225
	1080	0.040253
	1080	0.040363
	1081	0.040376
	1081	0.040472
	1082	0.040492
	1082	0.040626
	1083	0.040658
	1083	0.040746
	1084	0.040768
	1084	0.040866
	1085	0.040878
	1085	0.041007
	1086	0.041024
	1086	0.041114
	1087	0.041134
	1087	0.041235
	1087	0.041252
	1088	0.041372
	1088	0.041408
	1089	0.041519
	1089	0.041546
	1090	0.041662
	1091	0.041682
	1091	0.041791
	1092	0.041809
	1092	0.041922
	1092	0.041947
	1093	0.042041
	1094	0.042058
	1094	0.042168
	1095	0.04219
	1095	0.042291
	1095	0.04231
	1096	0.042402
	1097	0.042426
	1097	0.042518
	1098	0.042538
	1098	0.042632
	1098	0.042659
	1099	0.04277
	1099	0.042801
	1100	0.042934
	1100	0.042952
	1101	0.043055
	1102	0.043081
	1102	0.043175
	1103	0.043202
	1103	0.043316
	1103	0.043348
	1104	0.04346
	1105	0.043482
	1105	0.043578
	1106	0.04359
	1106	0.043697
	1106	0.043725
	1107	0.043813
	1108	0.043843
	1108	0.043933
	1109	0.043957
	1109	0.04408
	1109	0.044117
	1110	0.044214
	1111	0.04424
	1111	0.04435
	1111	0.044363
	1112	0.044461
	1112	0.044488
	1113	0.044577
	1113	0.044602
	1114	0.044706
	1114	0.044735
	1115	0.04482
	1116	0.044836
	1116	0.04495
	1117	0.044974
	1117	0.045086
	1118	0.045105
	1118	0.045212
	1119	0.045234
	1119	0.045372
	1119	0.04539
	1120	0.045473
	1121	0.045495
	1121	0.045585
	1121	0.045598
	1122	0.045664
	1122	0.045686
	1123	0.045784
	1123	0.045808
	1124	0.045876
	1124	0.045903
	1125	0.046005
	1125	0.046032
	1126	0.046106
	1126	0.046124
	1127	0.04622
	1128	0.046236
	1128	0.04633
	1129	0.046356
	1129	0.046457
	1129	0.046485
	1130	0.046586
	1131	0.046612
	1131	0.046709
	1132	0.046733
	1132	0.04684
	1132	0.046862
	1133	0.04695
	1134	0.046967
	1134	0.047063
	1135	0.047088
	1135	0.04718
	1135	0.047197
	1136	0.047289
	1136	0.047316
	1137	0.047403
	1137	0.047423
	1138	0.047502
	1138	0.047524
	1139	0.047613
	1139	0.047638
	1140	0.047734
	1140	0.047751
	1141	0.047833
	1142	0.047863
	1142	0.047962
	1142	0.047984
	1143	0.048073
	1143	0.048124
	1144	0.048218
	1145	0.048238
	1145	0.048336
	1145	0.048354
	1146	0.048465
	1146	0.048487
	1147	0.048588
	1148	0.048599
	1148	0.048704
	1149	0.04872
	1149	0.048801
	1150	0.04882
	1150	0.048919
	1151	0.048937
	1151	0.049024
	1152	0.049046
	1152	0.04914
	1153	0.049156
	1153	0.049258
	1154	0.049294
	1154	0.049386
	1155	0.049414
	1155	0.049534
	1156	0.049559
	1156	0.049648
	1157	0.04967
	1157	0.049756
	1158	0.049787
	1158	0.049857
	1158	0.049874
	1159	0.049962
	1160	0.049983
	1160	0.050078
	1160	0.050097
	1161	0.050187
	1161	0.050216
	1162	0.050308
	1163	0.050328
	1163	0.050419
	1163	0.050441
	1164	0.050536
	1164	0.050566
	1165	0.05066
	1165	0.050693
	1166	0.050776
	1167	0.050792
	1167	0.050897
	1168	0.050928
	1168	0.051013
	1169	0.051033
	1169	0.05114
	1169	0.051171
	1170	0.051291
	1170	0.051329
	1171	0.051412
	1171	0.051429
	1172	0.051523
	1173	0.051546
	1173	0.051638
	1173	0.051668
	1174	0.051775
	1174	0.051797
	1175	0.051887
	1176	0.051896
	1176	0.05199
	1177	0.05201
	1177	0.052095
	1178	0.052128
	1178	0.052205
	1179	0.052231
	1179	0.05234
	1180	0.052369
	1180	0.052446
	1181	0.052465
	1181	0.052566
	1182	0.052584
	1182	0.052674
	1182	0.052704
	1183	0.052809
	1183	0.052829
	1184	0.052952
	1184	0.05298
	1185	0.05307
	1186	0.053105
	1186	0.053191
	1187	0.053213
	1187	0.053311
	1188	0.053322
	1188	0.05342
	1188	0.053434
	1189	0.053521
	1189	0.053539
	1190	0.053633
	1190	0.053655
	1191	0.053754
	1191	0.053788
	1192	0.053883
	1192	0.053907
	1193	0.054001
	1193	0.054018
	1194	0.054115
	1194	0.054145
	1195	0.054231
	1196	0.054257
	1196	0.054352
	1197	0.054375
	1197	0.054463
	1198	0.054481
	1198	0.054571
	1198	0.054592
	1199	0.054678
	1199	0.054709
	1200	0.054798
	1200	0.054834
	1201	0.054914
	1202	0.054938
	1202	0.055022
	1202	0.055044
	1203	0.055123
	1203	0.055142
	1204	0.055247
	1205	0.055258
	1205	0.055342
	1205	0.055357
	1206	0.055438
	1206	0.055466
	1207	0.055563
	1207	0.055587
	1208	0.055668
	1209	0.055679
	1209	0.055771
	1210	0.055788
	1210	0.055872
	1211	0.055894
	1211	0.055968
	1211	0.055999
	1212	0.056076
	1213	0.056099
	1213	0.056183
	1214	0.056198
	1214	0.056305
	1215	0.056318
	1215	0.056389
	1216	0.056406
	1216	0.056487
	1216	0.05649
	1217	0.056592
	1218	0.056616
	1218	0.0567
	1219	0.056728
	1219	0.056823
	1220	0.056836
	1220	0.056925
	1221	0.056947
	1221	0.057041
	1221	0.057061
	1222	0.057171
	1223	0.057195
	1223	0.057307
	1224	0.057317
	1224	0.057394
	1225	0.057418
	1225	0.057495
	1225	0.057515
	1226	0.057609
	1227	0.057631
	1227	0.057736
	1228	0.057758
	1228	0.057834
	1228	0.057859
	1229	0.057951
	1230	0.057966
	1230	0.058049
	1231	0.058075
	1231	0.058145
	1231	0.058159
	1232	0.058251
	1233	0.058275
	1233	0.058354
	1233	0.058375
	1234	0.05845
	1234	0.058479
	1235	0.05857
	1236	0.058612
	1236	0.058698
	1236	0.058724
	1237	0.058818
	1237	0.058846
	1238	0.058938
	1238	0.05895
	1239	0.059006
	1240	0.059033
	1240	0.059122
	1241	0.059136
	1241	0.059221
	1242	0.059238
	1242	0.059318
	1242	0.05935
	1243	0.059451
	1244	0.059468
	1244	0.05955
	1245	0.059561
	1245	0.059659
	1246	0.059675
	1246	0.059775
	1246	0.059799
	1247	0.059874
	1248	0.059893
	1248	0.05997
	1249	0.05999
	1249	0.060088
	1249	0.060104
	1250	0.060178
	1251	0.060196
	1251	0.06029
	1252	0.060314
	1252	0.060376
	1253	0.060386
	1253	0.060487
	1253	0.060509
	1254	0.060579
	1255	0.060605
	1255	0.060691
	1256	0.060728
	1256	0.060809
	1256	0.060825
	1257	0.060882
	1258	0.060901
	1258	0.060995
	1258	0.061009
	1259	0.061112
	1259	0.061142
	1260	0.061239
	1261	0.061252
	1261	0.061335
	1261	0.061359
	1262	0.06146
	1262	0.061491
	1263	0.061576
	1263	0.061606
	1264	0.061716
	1265	0.061733
	1265	0.061825
	1265	0.061841
	1266	0.061922
	1266	0.061944
	1267	0.062009
	1268	0.062018
	1268	0.062099
	1268	0.062112
	1269	0.062196
	1270	0.06222
	1270	0.06229
	1271	0.062314
	1271	0.062389
	1271	0.06241
	1272	0.062503
	1273	0.062518
	1273	0.062586
	1274	0.062612
	1274	0.062678
	1275	0.062704
	1275	0.062803
	1275	0.06284
	1276	0.06291
	1277	0.06293
	1277	0.062998
	1278	0.063033
	1278	0.063103
	1279	0.063136
	1279	0.063223
	1279	0.063239
	1280	0.063339
	1281	0.063361
	1281	0.063457
	1282	0.063469
	1282	0.063543
	1282	0.063567
	1283	0.063637
	1284	0.063661
	1284	0.063736
	1284	0.063758
	1285	0.063834
	1285	0.06385
	1286	0.063915
	1287	0.063928
	1287	0.064014
	1287	0.064027
	1288	0.064102
	1288	0.064126
	1289	0.064193
	1289	0.064209
	1290	0.064321
	1290	0.064342
	1291	0.064411
	1291	0.06443
	1292	0.064524
	1293	0.064555
	1293	0.064641
	1293	0.06466
	1294	0.064761
	1294	0.064779
	1295	0.064831
	1295	0.064859
	1296	0.064963
	1297	0.064982
	1297	0.065096
	1297	0.065118
	1298	0.065186
	1299	0.065199
	1299	0.065293
	1299	0.065308
	1300	0.065389
	1300	0.065407
	1301	0.065482
	1301	0.065506
	1302	0.065604
	1303	0.065622
	1303	0.065696
	1303	0.065711
	1304	0.065775
	1304	0.065795
	1305	0.065867
	1306	0.065878
	1306	0.065963
	1306	0.065994
	1307	0.06608
	1308	0.066095
	1308	0.066178
	1309	0.066204
	1309	0.066274
	1310	0.066297
	1310	0.066382
	1310	0.066395
	1311	0.066472
	1311	0.066489
	1312	0.066572
	1312	0.066581
	1313	0.066665
	1313	0.066695
	1314	0.066765
	1315	0.066783
	1315	0.06687
	1316	0.066883
	1316	0.066956
	1317	0.066978
	1317	0.067059
	1318	0.067074
	1318	0.067173
	1318	0.067184
	1319	0.067302
	1319	0.067317
	1320	0.067389
	1320	0.067405
	1321	0.067475
	1321	0.067501
	1322	0.067584
	1323	0.067606
	1323	0.067688
	1324	0.067711
	1324	0.067782
	1325	0.067806
	1325	0.067882
	1326	0.067898
	1326	0.068003
	1326	0.068018
	1327	0.068086
	1328	0.068112
	1328	0.068196
	1329	0.068215
	1329	0.068279
	1329	0.068307
	1330	0.068375
	1331	0.068389
	1331	0.068476
	1331	0.068496
	1332	0.068603
	1332	0.068612
	1333	0.068691
	1333	0.068715
	1334	0.068805
	1335	0.068826
	1335	0.068905
	1336	0.068923
	1336	0.06901
	1337	0.069026
	1337	0.069105
	1338	0.069135
	1338	0.069208
	1338	0.069234
	1339	0.069304
	1340	0.069319
	1340	0.06939
	1341	0.069396
	1341	0.06947
	1342	0.069497
	1342	0.069571
	1342	0.069589
	1343	0.069666
	1344	0.069681
	1344	0.069749
	1345	0.069775
	1345	0.069845
	1346	0.06988
	1346	0.069959
	1346	0.069979
	1347	0.070056
	1348	0.070075
	1348	0.070154
	1349	0.070172
	1349	0.070261
	1350	0.070285
	1350	0.070366
	1351	0.070393
	1351	0.070482
	1351	0.070504
	1352	0.070603
	1352	0.070631
	1353	0.070732
	1353	0.070754
	1354	0.070853
	1354	0.070873
	1355	0.070964
	1356	0.070984
	1356	0.071068
	1357	0.071078
	1357	0.07117
	1358	0.071184
	1358	0.07126
	1359	0.071271
	1359	0.07135
	1359	0.071383
	1360	0.071479
	1361	0.071501
	1361	0.071574
	1362	0.071593
	1362	0.071677
	1363	0.071698
	1363	0.071773
	1363	0.071795
	1364	0.071861
	1365	0.07188
	1365	0.071948
	1366	0.071968
	1366	0.072042
	1367	0.072053
	1367	0.072125
	1367	0.07215
	1368	0.072235
	1369	0.072244
	1369	0.072338
	1369	0.072356
	1370	0.072452
	1370	0.072471
	1371	0.07255
	1372	0.072572
	1372	0.072649
	1372	0.072671
	1373	0.072754
	1374	0.072778
	1374	0.072864
	1375	0.072888
	1375	0.072964
	1376	0.072984
	1376	0.073074
	1376	0.073089
	1377	0.073175
	1378	0.073195
	1378	0.07326
	1379	0.07328
	1379	0.073363
	1380	0.073385
	1380	0.07346
	1380	0.073481
	1381	0.073569
	1382	0.073589
	1382	0.073681
	1382	0.073705
	1383	0.073777
	1383	0.073797
	1384	0.073882
	1385	0.073896
	1385	0.07395
	1386	0.073965
	1386	0.07402
	1387	0.074046
	1387	0.074132
	1388	0.074152
	1388	0.07422
	1389	0.074248
	1389	0.074323
	1390	0.074338
	1390	0.074401
	1391	0.074414
	1391	0.074482
	1391	0.074504
	1392	0.074566
	1392	0.074583
	1393	0.074658
	1394	0.074675
	1394	0.074748
	1395	0.074765
	1395	0.074848
	1396	0.074864
	1396	0.074925
	1397	0.074932
	1397	0.075017
	1398	0.075032
	1398	0.075113
	1398	0.075126
	1399	0.075181
	1400	0.07519
	1400	0.075276
	1400	0.075287
	1401	0.075368
	1401	0.075389
	1402	0.075464
	1403	0.075481
	1403	0.075575
	1403	0.075598
	1404	0.075661
	1405	0.075678
	1405	0.075755
	1406	0.075766
	1406	0.075832
	1407	0.075854
	1407	0.075926
	1407	0.075943
	1408	0.076012
	1409	0.076031
	1409	0.076121
	1409	0.076143
	1410	0.076215
	1410	0.076248
	1411	0.076342
	1412	0.076364
	1412	0.076432
	1412	0.076461
	1413	0.076531
	1414	0.076546
	1414	0.076634
	1415	0.076653
	1415	0.076741
	1416	0.076765
	1416	0.076848
	1417	0.076868
	1417	0.076945
	1417	0.076969
	1418	0.077048
	1418	0.077074
	1419	0.077157
	1419	0.077172
	1420	0.077269
	1420	0.07728
	1421	0.077367
	1422	0.077381
	1422	0.077468
	1422	0.077503
	1423	0.077573
	1423	0.0776
	1424	0.077659
	1424	0.077679
	1425	0.077762
	1425	0.077782
	1426	0.077867
	1427	0.077884
	1427	0.077955
	1427	0.077968
	1428	0.078044
	1428	0.07807
	1429	0.078138
	1429	0.078162
	1430	0.078239
	1431	0.078261
	1431	0.078329
	1431	0.078346
	1432	0.078414
	1433	0.078434
	1433	0.078493
	1434	0.078515
	1434	0.078581
	1435	0.078599
	1435	0.078664
	1435	0.078688
	1436	0.078754
	1437	0.078771
	1437	0.078829
	1438	0.07884
	1438	0.078892
	1439	0.07891
	1439	0.078973
	1440	0.078991
	1440	0.079063
	1440	0.079093
	1441	0.07915
	1442	0.079157
	1442	0.079214
	1443	0.079238
	1443	0.079339
	1444	0.079356
	1444	0.079422
	1445	0.079438
	1445	0.079519
	1445	0.079536
	1446	0.079611
	1446	0.079626
	1447	0.079703
	1448	0.079718
	1448	0.079783
	1448	0.079797
	1449	0.079876
	1449	0.079893
	1450	0.079967
	1451	0.079985
	1451	0.080047
	1451	0.080062
	1452	0.080114
	1452	0.080134
	1453	0.080209
	1453	0.080233
	1454	0.080309
	1455	0.080327
	1455	0.080393
	1455	0.080408
	1456	0.080476
	1456	0.080487
	1457	0.08057
	1458	0.080581
	1458	0.080662
	1458	0.080682
	1459	0.08076
	1459	0.080776
	1460	0.080839
	1461	0.080846
	1461	0.080947
	1462	0.080962
	1462	0.081024
	1463	0.081039
	1463	0.081113
	1464	0.081124
	1464	0.081188
	1464	0.081205
	1465	0.081277
	1466	0.081288
	1466	0.081358
	1466	0.081372
	1467	0.08144
	1467	0.081457
	1468	0.081503
	1469	0.081523
	1469	0.08158
	1470	0.081602
	1470	0.081689
	1470	0.081702
	1471	0.081783
	1471	0.081795
	1472	0.081882
	1472	0.081897
	1473	0.081968
	1473	0.081987
	1474	0.082046
	1475	0.08207
	1475	0.082136
	1475	0.082154
	1476	0.082239
	1476	0.082265
	1477	0.082336
	1477	0.082353
	1478	0.082406
	1478	0.082423
	1479	0.082511
	1480	0.082524
	1480	0.082585
	1480	0.082611
	1481	0.082684
	1482	0.082706
	1482	0.082782
	1483	0.0828
	1483	0.082883
	1484	0.082892
	1484	0.08298
	1484	0.083006
	1485	0.08308
	1486	0.083104
	1486	0.08317
	1487	0.083186
	1487	0.083262
	1488	0.08328
	1488	0.083348
	1489	0.083358
	1489	0.083439
	1490	0.083455
	1490	0.083545
	1491	0.083558
	1491	0.083639
	1491	0.083654
	1492	0.083727
	1492	0.08374
	1493	0.083827
	1493	0.083851
	1494	0.083924
	1495	0.083943
	1495	0.084003
	1495	0.084027
	1496	0.08411
	1497	0.084123
	1497	0.084204
	1498	0.084217
	1498	0.08427
	1499	0.084274
	1499	0.084347
	1499	0.084368
	1500	0.084443
	1501	0.084463
	1501	0.08453
	1501	0.084546
	1502	0.084622
	1502	0.084646
	1503	0.084708
	1503	0.084719
	1504	0.084787
	1504	0.084807
	1505	0.08487
	1506	0.084892
	1506	0.084975
	1506	0.084999
	1507	0.08506
	1507	0.085067
	1508	0.085142
	1508	0.085153
	1509	0.085216
	1509	0.085232
	1510	0.085299
	1511	0.085319
	1511	0.0854
	1511	0.085418
	1512	0.085516
	1512	0.085534
	1513	0.085597
	1513	0.08561
	1514	0.085709
	1514	0.085718
	1515	0.08581
	1516	0.085821
	1516	0.085888
	1516	0.085906
	1517	0.085957
	1518	0.085989
	1518	0.086068
	1519	0.086081
	1519	0.086127
	1520	0.086147
	1520	0.086208
	1520	0.08623
	1521	0.086292
	1522	0.086307
	1522	0.086393
	1522	0.086408
	1523	0.086482
	1523	0.086506
	1524	0.086557
	1524	0.086583
	1525	0.086642
	1525	0.086655
	1526	0.086701
	1527	0.086715
	1527	0.086793
	1527	0.086802
	1528	0.086872
	1528	0.086894
	1529	0.086957
	1529	0.086979
	1530	0.087034
	1530	0.087047
	1531	0.087113
	1531	0.087137
	1532	0.087207
	1532	0.087227
	1533	0.087299
	1534	0.087312
	1534	0.087363
	1535	0.087382
	1535	0.087457
	1536	0.087461
	1536	0.087507
	1537	0.087527
	1537	0.087591
	1537	0.087604
	1538	0.087656
	1539	0.087663
	1539	0.087729
	1540	0.087737
	1540	0.087786
	1541	0.087803
	1541	0.087843
	1542	0.08786
	1542	0.087924
	1542	0.087945
	1543	0.088016
	1544	0.088038
	1544	0.08811
	1545	0.088121
	1545	0.088175
	1545	0.088195
	1546	0.088267
	1547	0.088283
	1547	0.088362
	1548	0.088381
	1548	0.088421
	1548	0.088441
	1549	0.088506
	1550	0.08852
	1550	0.088581
	1551	0.088603
	1551	0.088664
	1552	0.088681
	1552	0.088728
	1553	0.088739
	1553	0.088798
	1553	0.088811
	1554	0.088887
	1555	0.088898
	1555	0.088957
	1555	0.08898
	1556	0.089047
	1556	0.08906
	1557	0.089113
	1557	0.089135
	1558	0.089194
	1559	0.089218
	1559	0.089269
	1559	0.08929
	1560	0.089361
	1561	0.089378
	1561	0.089453
	1562	0.089464
	1562	0.089545
	1562	0.089571
	1563	0.089637
	1564	0.089659
	1564	0.089731
	1565	0.089751
	1565	0.089823
	1565	0.08984
	1566	0.089906
	1566	0.089924
	1567	0.089985
	1568	0.090011
	1568	0.090072
	1569	0.090088
	1569	0.090136
	1569	0.090156
	1570	0.090226
	1571	0.090241
	1571	0.090285
	1571	0.090296
	1572	0.090353
	1573	0.090368
	1573	0.090434
	1574	0.090449
	1574	0.090506
	1575	0.090524
	1575	0.090585
	1575	0.0906
	1576	0.090653
	1577	0.090664
	1577	0.090723
	1577	0.090749
	1578	0.090797
	1579	0.090819
	1579	0.090877
	1580	0.090887
	1580	0.090958
	1581	0.090979
	1581	0.091054
	1581	0.091073
	1582	0.091139
	1583	0.091159
	1583	0.09122
	1583	0.091231
	1584	0.091286
	1584	0.091304
	1585	0.091354
	1585	0.091369
	1586	0.091424
	1586	0.091442
	1587	0.091501
	1588	0.091516
	1588	0.091562
	1588	0.091582
	1589	0.091641
	1590	0.091654
	1590	0.091737
	1591	0.091748
	1591	0.091785
	1592	0.091805
	1592	0.091867
	1592	0.091893
	1593	0.091939
	1593	0.091958
	1594	0.091992
	1595	0.092005
	1595	0.092064
	1596	0.092086
	1596	0.092149
	1597	0.092167
	1597	0.092222
	1598	0.092234
	1598	0.092289
	1599	0.092311
	1599	0.092368
	1599	0.092381
	1600	0.092449
	1601	0.092465
	1601	0.092511
	1602	0.092528
	1602	0.09259
	1602	0.092607
	1603	0.092668
	1604	0.092697
	1604	0.092771
	1605	0.092789
	1605	0.092833
	1605	0.092855
	1606	0.09292
	1607	0.092938
	1607	0.092986
	1608	0.093001
	1608	0.093078
	1608	0.093095
	1609	0.093154
	1610	0.093183
	1610	0.093242
	1611	0.093264
	1611	0.093332
	1611	0.093354
	1612	0.093418
	1613	0.093442
	1613	0.093503
	1614	0.09352
	1614	0.093575
	1614	0.093591
	1615	0.093665
	1616	0.093682
	1616	0.093751
	1617	0.093768
	1617	0.093836
	1617	0.093855
	1618	0.093908
	1619	0.093932
	1619	0.093974
	1620	0.093985
	1620	0.094059
	1620	0.094073
	1621	0.094142
	1622	0.094156
	1622	0.094197
	1623	0.094208
	1623	0.094257
	1623	0.094267
	1624	0.094344
	1625	0.094364
	1625	0.094425
	1626	0.094445
	1626	0.094517
	1626	0.094526
	1627	0.094579
	1628	0.094592
	1628	0.094651
	1629	0.094664
	1629	0.09471
	1629	0.094725
	1630	0.094769
	1631	0.094786
	1631	0.094843
	1631	0.094861
	1632	0.094924
	1632	0.09494
	1633	0.094984
	1633	0.095006
	1634	0.095073
	1635	0.095085
	1635	0.095152
	1636	0.095168
	1636	0.095227
	1636	0.095242
	1637	0.095301
	1637	0.095317
	1638	0.095372
	1638	0.095382
	1639	0.095431
	1639	0.09545
	1640	0.09552
	1640	0.095536
	1641	0.095593
	1642	0.095619
	1642	0.095689
	1642	0.095704
	1643	0.09577
	1644	0.095781
	1644	0.095845
	1645	0.095866
	1645	0.095915
	1646	0.09593
	1646	0.095985
	1647	0.096004
	1647	0.096062
	1647	0.096074
	1648	0.09614
	1649	0.096156
	1649	0.096217
	1649	0.096226
	1650	0.096291
	1651	0.096305
	1651	0.096364
	1652	0.096381
	1652	0.096443
	1652	0.096453
	1653	0.096515
	1653	0.096532
	1654	0.096576
	1655	0.096587
	1655	0.096646
	1655	0.09666
	1656	0.096719
	1656	0.096736
	1657	0.096797
	1658	0.09681
	1658	0.096874
	1658	0.096883
	1659	0.096948
	1659	0.096959
	1660	0.097034
	1661	0.097045
	1661	0.097098
	1661	0.097115
	1662	0.097163
	1663	0.097192
	1663	0.097258
	1664	0.097273
	1664	0.097328
	1665	0.097343
	1665	0.097413
	1666	0.097437
	1666	0.097509
	1666	0.097523
	1667	0.097569
	1668	0.097582
	1668	0.097647
	1668	0.097656
	1669	0.09772
	1669	0.097744
	1670	0.09779
	1670	0.097807
	1671	0.097888
	1671	0.097906
	1672	0.097965
	1672	0.097976
	1673	0.098028
	1674	0.09805
	1674	0.098121
	1674	0.098131
	1675	0.09821
	1675	0.098221
	1676	0.098293
	1677	0.098316
	1677	0.09837
	1678	0.098383
	1678	0.098438
	1678	0.098454
	1679	0.098511
	1679	0.098519
	1680	0.098576
	1681	0.098587
	1681	0.098638
	1682	0.098646
	1682	0.098688
	1682	0.098712
	1683	0.098778
	1683	0.098793
	1684	0.09887
	1684	0.098891
	1685	0.098964
	1686	0.098983
	1686	0.099038
	1686	0.099054
	1687	0.099126
	1688	0.099148
	1688	0.099198
	1688	0.099205
	1689	0.099258
	1689	0.099266
	1690	0.099327
	1690	0.099347
	1691	0.09942
	1691	0.099439
	1692	0.099488
	1693	0.099507
	1693	0.099562
	1693	0.099588
	1694	0.09965
	1695	0.099669
	1695	0.099718
	1696	0.09973
	1696	0.09977
	1697	0.099781
	1697	0.099831
	1698	0.099844
	1698	0.099915
	1699	0.099941
	1699	0.099998
	1699	0.100011
	1700	0.10005
	1701	0.100057
	1701	0.10012
	1702	0.100144
	1702	0.100182
	1702	0.10019
	1703	0.100232
	1703	0.100247
	1704	0.100307
	1704	0.100322
	1705	0.100381
	1706	0.100386
	1706	0.100442
	1706	0.100445
	1707	0.100495
	1708	0.100506
	1708	0.100563
	1709	0.100569
	1709	0.100629
	1709	0.100642
	1710	0.100712
	1710	0.10074
	1711	0.100808
	1712	0.100817
	1712	0.10088
	1713	0.100887
	1713	0.100948
	1713	0.10096
	1714	0.101006
	1714	0.101023
	1715	0.10108
	1716	0.101089
	1716	0.101132
	1717	0.101144
	1717	0.1012
	1718	0.101216
	1718	0.101262
	1719	0.101273
	1719	0.101328
	1719	0.101343
	1720	0.101402
	1721	0.101413
	1721	0.101454
	1721	0.10147
	1722	0.101523
	1722	0.101542
	1723	0.101597
	1723	0.101612
	1724	0.101669
	1724	0.101673
	1725	0.101731
	1726	0.101755
	1726	0.101798
	1727	0.101807
	1727	0.101879
	1727	0.101891
	1728	0.101949
	1728	0.101958
	1729	0.10202
	1730	0.102033
	1730	0.102077
	1731	0.102099
	1731	0.10214
	1731	0.102156
	1732	0.102225
	1732	0.102245
	1733	0.102296
	1734	0.102305
	1734	0.10237
	1734	0.102388
	1735	0.102445
	1736	0.102467
	1736	0.102526
	1737	0.102543
	1737	0.102596
	1738	0.102609
	1738	0.102657
	1739	0.102677
	1739	0.102753
	1739	0.102769
	1740	0.102832
	1740	0.102854
	1741	0.102913
	1741	0.10292
	1742	0.102962
	1743	0.102973
	1743	0.10304
	1744	0.103062
	1744	0.103111
	1745	0.103132
	1745	0.10319
	1746	0.103198
	1746	0.103248
	1747	0.103264
	1747	0.103316
	1747	0.103332
	1748	0.103376
	1749	0.103393
	1749	0.103444
	1750	0.103463
	1750	0.103492
	1750	0.103507
	1751	0.103551
	1751	0.10356
	1752	0.103627
	1752	0.103641
	1753	0.103687
	1754	0.103704
	1754	0.103752
	1754	0.10377
	1755	0.103811
	1756	0.10382
	1756	0.103871
	1756	0.103879
	1757	0.103939
	1757	0.103961
	1758	0.104004
	1758	0.104017
	1759	0.104066
	1759	0.104076
	1760	0.104125
	1760	0.104145
	1761	0.104179
	1762	0.104186
	1762	0.104252
	1762	0.104263
	1763	0.104326
	1763	0.104335
	1764	0.104374
	1765	0.104392
	1765	0.104445
	1766	0.104456
	1766	0.104506
	1767	0.104519
	1767	0.104567
	1767	0.104576
	1768	0.104646
	1768	0.104664
	1769	0.104734
	1770	0.104745
	1770	0.104815
	1771	0.104828
	1771	0.104874
	1771	0.104885
	1772	0.104929
	1772	0.104938
	1773	0.105001
	1773	0.10501
	1774	0.105069
	1774	0.105086
[truncated: 271,151+ more rows]

## Sheet: Fig.1h
	Fig. 1h	Replicability of enhancer-gene pairs across cancer types
		BLCA	BRCA	CESC	CRC	DLBC	ESCA	GBM	HNSC	KIRC	LAML	LIHC	LUAD	Nueo	OV	PAAD	PRAD	SARC	SKCM	THCA	UCEC
	BLCA	1	0.000143143	0.000135897	0.00035784	6.13e-05	0.000641753	0.000247209	0.000379427	3.52e-05	2.7e-05	6.22e-05	0.000101626	4.19e-05	0.000143379	3.26e-05	7.06e-05	3.56e-05	0.000236005	0.000488116	0.000347671
	BRCA	0.00018229	1	0.000509615	0.000748211	0.000306617	0.000148097	0.000453216	0.000379427	0.000210941	0.000296872	0.000279929	0.000609756	0.00029355	0.000322604	0.000261114	0.00105906	0.000213554	0.000519211	0.000488116	0.000149002
	CESC	0.00018229	0.000536788	1	0.00035784	0.000153308	9.87e-05	0.000618022	0.000252951	0.000316411	0.00032386	0.000124413	0.000575881	4.19e-05	0.000394293	0.000718063	7.06e-05	0.000177961	0.000566412	0.00123906	0.000149002
	CRC	0.000501299	0.000823075	0.000373717	1	0.000306617	0.000148097	0.000535619	0.000421585	0.000421882	0.000593744	0.000373239	0.000372629	0.000125807	0.000681052	0.000489588	0.000635436	0.000498292	0.000377608	0.000375474	0.000397338
	DLBC	9.11e-05	0.000357859	0.000169872	0.000325309	1	0.000197463	0.000164806	0	0.000140627	0.000134942	3.11e-05	0.000135501	0.000167743	3.58e-05	0.000261114	0.00017651	0.000142369	0.000188804	0.000225284	4.97e-05
	ESCA	0.000592444	0.000107358	6.79e-05	9.76e-05	0.000122647	1	4.12e-05	0.00029511	0.00010547	0	9.33e-05	0.000101626	0.000167743	0.000179224	0.000130557	3.53e-05	3.56e-05	0	0.00015019	0
	GBM	0.000273436	0.000393644	0.000509615	0.000422902	0.000122647	4.94e-05	1	0.000505902	0.0010547	0.000107953	0.000124413	0.000237127	0.000167743	0.000860277	0.000293753	0.00017651	0.000106777	0.000849618	0.000450569	0.000198669
	HNSC	0.000410154	0.000322073	0.000203846	0.000325309	0	0.00034556	0.000494417	1	0.000140627	0.000134942	0.000155516	0.000271003	0	0.000250914	0.000195835	7.06e-05	7.12e-05	9.44e-05	0.000337927	0.00054634
	KIRC	4.56e-05	0.000214715	0.000305769	0.000390371	0.000122647	0.000148097	0.00123604	0.000168634	1	0.000269884	0.000124413	0.000101626	8.39e-05	0.000322604	0.000293753	0.000282416	0.000106777	0.000613613	0.000300379	0.000496672
	LAML	4.56e-05	0.000393644	0.000407692	0.00071568	0.000153308	0	0.000164806	0.000210793	0.000351568	1	0.000217723	0.000203252	0.000251615	0.000465983	0.000228474	0.00017651	0.00032033	0.000188804	0.000225284	0.000198669
	LIHC	9.11e-05	0.000322073	0.000135897	0.000390371	3.07e-05	0.000148097	0.000164806	0.000210793	0.000140627	0.000188919	1	0.000101626	8.39e-05	0.000537673	0.000130557	0.00017651	0.000106777	0.000613613	0.000262832	0.000397338
	LUAD	0.000136718	0.000644145	0.000577563	0.00035784	0.000122647	0.000148097	0.00028841	0.000337268	0.00010547	0.00016193	9.33e-05	1	0	0.000107535	0.000359031	0.00035302	0.000213554	9.44e-05	0.000413021	0.000149002
	Nueo	4.56e-05	0.000250501	3.4e-05	9.76e-05	0.000122647	0.000197463	0.000164806	0	7.03e-05	0.00016193	6.22e-05	0	1	0.000645208	3.26e-05	3.53e-05	0.000142369	0.000236005	0.000337927	0.000149002
	OV	0.00018229	0.000322073	0.000373717	0.000618087	3.07e-05	0.000246828	0.000988834	0.00029511	0.000316411	0.000350849	0.000466548	0.000101626	0.000754844	1	0.000326392	0.00017651	0.00032033	0.000566412	0.000675853	9.93e-05
	PAAD	4.56e-05	0.000286287	0.000747435	0.000487964	0.000245293	0.000197463	0.000370813	0.000252951	0.000316411	0.000188919	0.000124413	0.000372629	4.19e-05	0.000358449	1	0.00017651	0.000142369	0.000330407	0.000563211	0.000447005
	PRAD	9.11e-05	0.00107358	6.79e-05	0.000585556	0.000153308	4.94e-05	0.000206007	8.43e-05	0.000281254	0.000134942	0.000155516	0.000338753	4.19e-05	0.000179224	0.000163196	1	0.000142369	0.000330407	0.00015019	0.000149002
	SARC	4.56e-05	0.000214715	0.000169872	0.000455433	0.000122647	4.94e-05	0.000123604	8.43e-05	0.00010547	0.000242895	9.33e-05	0.000203252	0.000167743	0.000322604	0.000130557	0.000141208	1	0.000377608	0.00015019	0.000397338
	SKCM	0.000227863	0.000393644	0.000407692	0.000260247	0.000122647	0	0.000741626	8.43e-05	0.000457038	0.000107953	0.000404342	6.78e-05	0.000209679	0.000430138	0.000228474	0.000247114	0.000284738	1	0.000488116	0.000298003
	THCA	0.000592444	0.000465216	0.00112115	0.000325309	0.00018397	0.000197463	0.000494417	0.000379427	0.000281254	0.00016193	0.000217723	0.000372629	0.000377422	0.000645208	0.000489588	0.000141208	0.000142369	0.000613613	1	0.000198669
	UCEC	0.000319008	0.000107358	0.000101923	0.000260247	3.07e-05	0	0.000164806	0.000463744	0.000351568	0.000107953	0.000248826	0.000101626	0.000125807	7.17e-05	0.000293753	0.000105906	0.000284738	0.000283206	0.00015019	1

## Sheet: Fig.1i
	Fig. 1i	Enrichment analyses for variants detected from different approaches within the functionally validated genetic variants set tested by BiT-STARR-seq
	Variants in ABC enhancers			Variants in ATAC peaks			Variants in H3K27ac peaks			Variants in FANTOM5 enhancers			Variants in HiC signal			eQTL variants in TCGA
	FDR	Function variants compared with total tested		FDR	Function variants compared with total tested		FDR	Function variants compared with total tested		FDR	Function variants compared with total tested		FDR	Function variants compared with total tested		FDR	Function variants compared with total tested
	5.79e-48	0.039825		5.38e-69	0.006901		9.95e-69	0.007967		1.1e-20	0.124069		1.59e-87	0.008361		5.38e-69	0.008562
	1.1e-45	0.07965		9.95e-69	0.013803		2.11e-62	0.015934		8.58e-09	0.248139		5.38e-69	0.016721		1.93e-60	0.017123
	8.5e-41	0.119474		2.11e-62	0.020704		9.23e-57	0.023901		2.07e-08	0.372208		9.95e-69	0.025082		9.23e-57	0.025685
	9.5e-32	0.159299		1.93e-60	0.027605		1.11e-51	0.031867		8.36e-08	0.496278		2.11e-62	0.033442		1.11e-51	0.034247
	1.05e-31	0.199124		9.23e-57	0.034507		2.26e-50	0.039834		7.85e-05	0.620347		9.23e-57	0.041803		1.63e-48	0.042808
	3.66e-24	0.238949		1.11e-51	0.041408		1.63e-48	0.047801		0.00014	0.744417		1.11e-51	0.050163		5.79e-48	0.05137
	1.1e-20	0.278773		2.26e-50	0.048309		2.03e-46	0.055768		0.00036	0.868486		2.26e-50	0.058524		2.03e-46	0.059932
	1.38e-19	0.318598		2.03e-46	0.05521		1.1e-45	0.063735		0.00052	0.992556		2.08e-49	0.066884		3.2e-44	0.068493
	3.06e-19	0.358423		1.1e-45	0.062112		3.2e-44	0.071702		0.0032	1.11662		3.63e-43	0.075245		2.98e-42	0.077055
	2.7e-16	0.398248		1.22e-42	0.069013		1.22e-42	0.079669		0.00409	1.2407		2.98e-42	0.083605		1.28e-38	0.085616
	3.24e-16	0.438072		2.98e-42	0.075914		2.98e-42	0.087635		0.00458	1.36476		8.5e-41	0.091966		2.94e-38	0.094178
	1.35e-15	0.477897		8.5e-41	0.082816		8.5e-41	0.095602		0.0046	1.48883		2.94e-38	0.100326		9.5e-32	0.10274
	7.58e-15	0.517722		2.56e-39	0.089717		2.56e-39	0.103569		0.00466	1.6129		5.35e-33	0.108687		1.15e-28	0.111301
	9.58e-15	0.557547		1.28e-38	0.096618		1.28e-38	0.111536		0.0062	1.73697		1.66e-32	0.117047		2.08e-27	0.119863
	2.68e-13	0.597372		7.74e-37	0.10352		5.35e-33	0.119503		0.00631	1.86104		9.5e-32	0.125408		3.66e-24	0.128425
	4.3e-13	0.637196		5.35e-33	0.110421		9.5e-32	0.12747		0.00687	1.98511		1.65e-29	0.133768		8.41e-24	0.136986
	5.3e-11	0.677021		1.05e-31	0.117322		1.05e-31	0.135437		0.00805	2.10918		5.97e-29	0.142129		6.13e-20	0.145548
	6.14e-11	0.716846		1.65e-29	0.124224		1.65e-29	0.143403		0.01177	2.23325		1.01e-26	0.150489		8.33e-18	0.15411
	1.72e-10	0.756671		5.97e-29	0.131125		2.08e-27	0.15137		0.0144	2.35732		3.66e-24	0.15885		3.21e-17	0.162671
	3.67e-10	0.796495		2.08e-27	0.138026		1.01e-26	0.159337		0.017	2.48139		8.41e-24	0.16721		5.37e-17	0.171233
	1.54e-09	0.83632		1.01e-26	0.144928		5.34e-25	0.167304		0.02248	2.60546		1.1e-20	0.175571		2.8e-14	0.179795
	1.8e-09	0.876145		5.34e-25	0.151829		3.66e-24	0.175271		0.02479	2.72953		3.06e-19	0.183931		4.53e-14	0.188356
	4.81e-09	0.91597		8.41e-24	0.15873		8.41e-24	0.183238		0.0279	2.8536		2.63e-17	0.192292		8.8e-14	0.196918
	7.95e-09	0.955795		2.07e-23	0.165631		3.87e-20	0.191205		0.03451	2.97767		3.21e-17	0.200652		2.68e-13	0.205479
	8.58e-09	0.995619		1.67e-21	0.172533		8.78e-20	0.199171		0.03602	3.10174		3.24e-16	0.209013		4.3e-13	0.214041
	9.01e-09	1.03544		1.1e-20	0.179434		1.14e-19	0.207138		0.04028	3.22581		4.61e-16	0.217373		9.24e-13	0.222603
	2e-08	1.07527		6.13e-20	0.186335		1.38e-19	0.215105		0.05435	3.34988		1.35e-15	0.225734		1.23e-12	0.231164
	2.62e-08	1.11509		1.14e-19	0.193237		1.93e-19	0.223072		0.05469	3.47395		2.7e-15	0.234094		3.24e-12	0.239726
	8.33e-08	1.15492		1.38e-19	0.200138		3.06e-19	0.231039		0.05547	3.59802		7.58e-15	0.242455		2.1e-11	0.248288
	8.36e-08	1.19474		1.93e-19	0.207039		2.13e-17	0.239006		0.05863	3.72208		4.53e-14	0.250815		3.28e-11	0.256849
	2.6e-07	1.23457		3.06e-19	0.213941		2.7e-16	0.246973		0.07278	3.84615		2.68e-13	0.259176		3.96e-11	0.265411
	3.51e-07	1.27439		2.63e-17	0.220842		3.24e-16	0.254939		0.08632	3.97022		1.23e-12	0.267536		4.68e-11	0.273973
	5.39e-07	1.31422		1.44e-16	0.227743		4.61e-16	0.262906		0.08664	4.09429		3.24e-12	0.275897		6.14e-11	0.282534
	1.28e-06	1.35404		2.7e-16	0.234645		1.35e-15	0.270873		0.10627	4.21836		5.61e-12	0.284257		6.47e-11	0.291096
	1.37e-06	1.39387		3.24e-16	0.241546		2.7e-15	0.27884		0.10838	4.34243		1.11e-11	0.292618		4.79e-10	0.299658
	2.27e-06	1.43369		4.61e-16	0.248447		9.58e-15	0.286807		0.12684	4.4665		2.82e-11	0.300978		4.8e-10	0.308219
	2.47e-06	1.47352		9.88e-16	0.255349		4.53e-14	0.294774		0.1319	4.59057		3.28e-11	0.309339		5.94e-10	0.316781
	4.74e-06	1.51334		1.35e-15	0.26225		8.8e-14	0.302741		0.13272	4.71464		4.68e-11	0.317699		1.19e-09	0.325342
	7.76e-06	1.55317		1.85e-15	0.269151		2.64e-13	0.310707		0.13567	4.83871		6.47e-11	0.32606		2.95e-09	0.333904
	1.12e-05	1.59299		2.7e-15	0.276052		2.68e-13	0.318674		0.14067	4.96278		9.12e-11	0.33442		2.07e-08	0.342466
	1.26e-05	1.63282		9.58e-15	0.282954		4.3e-13	0.326641		0.14508	5.08685		1.96e-10	0.342781		2.62e-08	0.351027
	1.91e-05	1.67264		2.8e-14	0.289855		4.84e-13	0.334608		0.15884	5.21092		3.67e-10	0.351141		2.74e-08	0.359589
	2.01e-05	1.71246		4.53e-14	0.296756		1.44e-12	0.342575		0.16449	5.33499		4.79e-10	0.359502		2.84e-08	0.368151
	2.14e-05	1.75229		5.09e-14	0.303658		3.24e-12	0.350542		0.17454	5.45906		8.11e-10	0.367862		3.77e-08	0.376712
	6.4e-05	1.79211		1.66e-13	0.310559		1.11e-11	0.358509		0.17798	5.58313		1.54e-09	0.376223		8.12e-08	0.385274
	6.95e-05	1.83194		2.64e-13	0.31746		2.1e-11	0.366475		0.18181	5.7072		1.98e-09	0.384583		8.36e-08	0.393836
	7.52e-05	1.87176		3.63e-13	0.324362		2.82e-11	0.374442		0.19457	5.83127		4.45e-09	0.392944		8.41e-08	0.402397
	7.85e-05	1.91159		4.3e-13	0.331263		3.96e-11	0.382409		0.20213	5.95533		7.95e-09	0.401304		9.69e-08	0.410959
	9.48e-05	1.95141		4.84e-13	0.338164		5.3e-11	0.390376		0.20563	6.0794		2.07e-08	0.409665		1.02e-07	0.419521
	0.000145	1.99124		9.24e-13	0.345066		6.14e-11	0.398343		0.20793	6.20347		2.84e-08	0.418025		2.6e-07	0.428082
	0.000193	2.07089		1.23e-12	0.351967		7.67e-11	0.40631		0.21517	6.32754		3.77e-08	0.426386		2.71e-07	0.436644
	0.000203	2.11071		1.44e-12	0.358868		9.12e-11	0.414277		0.21639	6.45161		5.26e-08	0.434746		5.39e-07	0.445205
	0.000208	2.15054		1.11e-11	0.365769		1.49e-10	0.422243		0.21771	6.57568		8.36e-08	0.443107		5.82e-07	0.453767
	0.00028	2.19036		1.78e-11	0.372671		1.72e-10	0.43021		0.21795	6.69975		1.02e-07	0.451467		8.57e-07	0.462329
	0.000283	2.23019		2.82e-11	0.379572		1.96e-10	0.438177		0.23115	6.82382		1.16e-07	0.459828		1.8e-06	0.47089
	0.000322	2.27001		4.68e-11	0.386473		2.31e-10	0.446144		0.232	6.94789		1.43e-07	0.468188		1.95e-06	0.479452
	0.000397	2.30984		5.3e-11	0.393375		3.67e-10	0.454111		0.23497	7.07196		1.47e-07	0.476549		2.05e-06	0.488014
	0.000582	2.34966		6.14e-11	0.400276		4.79e-10	0.462078		0.24264	7.19603		1.85e-07	0.484909		2.11e-06	0.496575
	0.000779	2.38949		6.47e-11	0.407177		1.54e-09	0.470045		0.2472	7.3201		1.9e-07	0.49327		2.27e-06	0.505137
	0.000784	2.42931		7.21e-11	0.414079		1.8e-09	0.478011		0.25886	7.44417		2.43e-07	0.50163		2.55e-06	0.513699
	0.001071	2.46914		7.67e-11	0.42098		4.81e-09	0.485978		0.25976	7.69231		2.6e-07	0.509991		2.58e-06	0.52226
	0.001135	2.50896		1.72e-10	0.427881		7.95e-09	0.493945		0.26829	7.81638		3.04e-07	0.518351		5.77e-06	0.530822
	0.001311	2.54879		2.31e-10	0.434783		8.58e-09	0.501912		0.2684	7.94045		6.71e-07	0.526712		5.93e-06	0.539384
	0.001372	2.58861		3.67e-10	0.441684		9.01e-09	0.509879		0.27079	8.06452		7.69e-07	0.535072		6.76e-06	0.547945
	0.002072	2.62844		4.8e-10	0.448585		2.02e-08	0.517846		0.27243	8.18859		1.28e-06	0.543433		7.27e-06	0.556507
	0.002345	2.66826		1.54e-09	0.455487		2.11e-08	0.525813		0.2725	8.31265		1.76e-06	0.551793		7.39e-06	0.565068
	0.002593	2.70808		1.8e-09	0.462388		2.62e-08	0.533779		0.28076	8.43672		2.1e-06	0.560154		8.86e-06	0.57363
	0.002638	2.74791		1.98e-09	0.469289		2.74e-08	0.541746		0.28222	8.56079		2.14e-06	0.568514		1.13e-05	0.582192
	0.002783	2.78773		4.81e-09	0.47619		3.77e-08	0.549713		0.29551	8.68486		2.27e-06	0.576875		1.24e-05	0.590753
	0.002817	2.82756		8.58e-09	0.483092		4.91e-08	0.55768		0.30031	8.80893		2.29e-06	0.585235		1.29e-05	0.599315
	0.002997	2.86738		9.01e-09	0.489993		7.82e-08	0.565647					3.63e-06	0.593596		1.33e-05	0.607877
	0.003597	2.90721		2e-08	0.496894		8.12e-08	0.573614					4.74e-06	0.601956		1.38e-05	0.616438
	0.003696	2.94703		2.11e-08	0.503796		8.33e-08	0.581581					5.93e-06	0.610317		1.79e-05	0.625
	0.004091	2.98686		2.55e-08	0.510697		8.36e-08	0.589547					6.76e-06	0.618677		1.89e-05	0.633562
	0.0043	3.02668		2.62e-08	0.517598		8.6e-08	0.597514					7.27e-06	0.627038		2.3e-05	0.642123
	0.004316	3.06651		5.26e-08	0.5245		1.02e-07	0.605481					7.71e-06	0.643759		2.54e-05	0.650685
	0.004635	3.10633		7.82e-08	0.531401		1.16e-07	0.613448					7.76e-06	0.652119		2.65e-05	0.659247
	0.004791	3.14616		8.36e-08	0.538302		1.42e-07	0.621415					8.77e-06	0.66048		3.17e-05	0.667808
	0.005493	3.18598		1.02e-07	0.545204		1.43e-07	0.629382					9.64e-06	0.66884		3.31e-05	0.67637
	0.005904	3.22581		1.24e-07	0.552105		1.47e-07	0.637349					1.12e-05	0.677201		3.74e-05	0.684932
	0.006505	3.26563		1.27e-07	0.559006		2.27e-07	0.645315					1.24e-05	0.685561		4.2e-05	0.693493
	0.006529	3.30546		1.42e-07	0.565908		2.36e-07	0.653282					1.26e-05	0.693922		5.55e-05	0.702055
	0.006961	3.34528		1.43e-07	0.572809		2.6e-07	0.661249					1.33e-05	0.702282		5.87e-05	0.710616
	0.007471	3.42493		1.47e-07	0.57971		2.71e-07	0.669216					1.56e-05	0.710643		5.95e-05	0.719178
	0.007526	3.46475		1.68e-07	0.586611		5.39e-07	0.677183					1.74e-05	0.719003		6.83e-05	0.72774
	0.007677	3.50458		1.9e-07	0.593513		5.82e-07	0.68515					2e-05	0.727364		6.95e-05	0.736301
	0.007771	3.5444		2.27e-07	0.600414		8.57e-07	0.693117					2.93e-05	0.735724		7e-05	0.744863
	0.008045	3.62405		2.6e-07	0.607315		1.28e-06	0.701083					3e-05	0.744085		7.42e-05	0.753425
	0.009883	3.66388		2.71e-07	0.614217		1.95e-06	0.70905					3.61e-05	0.752445		8.03e-05	0.761986
	0.009993	3.7037		3.51e-07	0.621118		2.05e-06	0.717017					3.74e-05	0.760806		8.53e-05	0.770548
	0.010562	3.74353		3.67e-07	0.628019		2.14e-06	0.724984					5.01e-05	0.769166		9.25e-05	0.77911
	0.010788	3.78335		5.39e-07	0.634921		2.27e-06	0.732951					5.55e-05	0.777527		9.34e-05	0.787671
	0.011138	3.82318		5.82e-07	0.641822		2.29e-06	0.740918					5.6e-05	0.785887		9.53e-05	0.796233
	0.011322	3.863		8.57e-07	0.648723		2.47e-06	0.748885					5.87e-05	0.794248		0.00015	0.804795
	0.011768	3.90283		1.28e-06	0.655625		2.55e-06	0.756851					5.97e-05	0.802608		0.00016	0.813356
	0.011988	3.94265		1.37e-06	0.662526		2.58e-06	0.764818					6.17e-05	0.810969		0.00017	0.821918
	0.012316	3.98248		1.95e-06	0.669427		3.21e-06	0.772785					6.83e-05	0.819329		0.00019	0.830479
	0.012359	4.0223		2.05e-06	0.676329		4.19e-06	0.780752					7e-05	0.82769		0.00021	0.839041
	0.012469	4.06213		2.1e-06	0.68323		4.74e-06	0.788719					7.42e-05	0.83605		0.00026	0.847603
	0.012953	4.10195		2.11e-06	0.690131		5.62e-06	0.796686					7.73e-05	0.844411		0.00032	0.856164
	0.013125	4.14178		2.14e-06	0.697032		5.77e-06	0.804653					8e-05	0.852772		0.00035	0.864726
	0.013203	4.1816		2.27e-06	0.703934		5.93e-06	0.81262					8.53e-05	0.861132		0.00037	0.881849
	0.013706	4.22143		2.29e-06	0.710835		6.76e-06	0.820586					9.36e-05	0.869493		0.0004	0.890411
	0.014398	4.26125		2.47e-06	0.717736		7.39e-06	0.828553					0.00012	0.877853		0.00043	0.898973
	0.014728	4.30107		2.58e-06	0.724638		7.76e-06	0.83652					0.00014	0.886214		0.00048	0.907534
	0.015015	4.3409		2.59e-06	0.731539		8.52e-06	0.844487					0.00014	0.894574		0.00048	0.916096
	0.015048	4.38072		4.74e-06	0.73844		8.77e-06	0.852454					0.00015	0.902935		0.00053	0.924658
	0.016606	4.42055		5.62e-06	0.745342		9.35e-06	0.860421					0.00016	0.911295		0.00061	0.933219
	0.016947	4.46037		5.77e-06	0.752243		1.12e-05	0.868388					0.00019	0.919656		0.00061	0.941781
	0.017327	4.5002		7.27e-06	0.759144		1.24e-05	0.876354					0.0002	0.928016		0.00062	0.950342
	0.018195	4.54002		7.71e-06	0.766046		1.27e-05	0.884321					0.00021	0.936377		0.00063	0.958904
	0.018445	4.57985		7.76e-06	0.772947		1.29e-05	0.892288					0.00021	0.944737		0.00065	0.967466
	0.01896	4.61967		8.52e-06	0.779848		1.33e-05	0.900255					0.00022	0.953098		0.00072	0.976027
	0.019728	4.6595		8.77e-06	0.786749		1.35e-05	0.908222					0.00023	0.961458		0.00075	0.984589
	0.020539	4.69932		9.35e-06	0.793651		1.48e-05	0.916189					0.00028	0.969819		0.00078	0.993151
	0.022907	4.73915		1.21e-05	0.800552		1.56e-05	0.924156					0.00032	0.978179		0.00091	1.00171
	0.025701	4.77897		1.27e-05	0.807453		1.86e-05	0.932122					0.00033	0.98654		0.00092	1.01027
	0.026724	4.8188		1.29e-05	0.814355		1.91e-05	0.940089					0.00034	0.9949		0.00092	1.01884
	0.02705	4.85862		1.35e-05	0.821256		2.03e-05	0.948056					0.00034	1.00326		0.00098	1.0274
	0.027592	4.89845		1.36e-05	0.828157		2.14e-05	0.956023					0.00037	1.01162		0.00107	1.03596
	0.027897	4.93827		1.38e-05	0.835059		2.89e-05	0.96399					0.00039	1.01998		0.00108	1.04452
	0.028522	4.9781		1.56e-05	0.84196		2.93e-05	0.971957					0.00048	1.0367		0.00111	1.05308
	0.028996	5.01792		1.79e-05	0.848861		3.31e-05	0.979924					0.00048	1.04506		0.00113	1.06164
	0.031986	5.05775		1.86e-05	0.855763		3.74e-05	0.98789					0.00052	1.05342		0.00114	1.07021
	0.034514	5.09757		1.89e-05	0.862664		5.29e-05	0.995857					0.00055	1.06178		0.0012	1.07877
	0.034531	5.13739		1.91e-05	0.869565		5.87e-05	1.00382					0.00058	1.07014		0.0012	1.08733
	0.03514	5.17722		2.03e-05	0.876467		5.97e-05	1.01179					0.00062	1.09523		0.00144	1.09589
	0.036021	5.21704		2.42e-05	0.883368		6.4e-05	1.01976					0.00063	1.10359		0.00149	1.10445
	0.036239	5.25687		2.54e-05	0.890269		6.65e-05	1.02772					0.00065	1.11195		0.0015	1.11301
	0.03799	5.29669		2.65e-05	0.89717		6.95e-05	1.03569					0.00067	1.12031		0.00162	1.12157
	0.038508	5.33652		2.89e-05	0.904072		6.98e-05	1.04366					0.00072	1.12867		0.00168	1.13014
	0.039677	5.37634		3.02e-05	0.910973		7e-05	1.05163					0.00075	1.13703		0.00185	1.1387
	0.040174	5.41617		3.17e-05	0.917874		7.73e-05	1.05959					0.00078	1.14539		0.00197	1.14726
	0.040873	5.45599		3.31e-05	0.924776		7.85e-05	1.06756					0.00078	1.15375		0.00228	1.15582
	0.041514	5.49582		3.74e-05	0.931677		8.45e-05	1.07553					0.00081	1.16211		0.00233	1.16438
	0.043821	5.53564		5.01e-05	0.938578		8.49e-05	1.08349					0.00088	1.17047		0.00242	1.17294
	0.045419	5.57547		5.29e-05	0.94548		9.25e-05	1.09146					0.00091	1.17883		0.00264	1.18151
	0.046591	5.61529		5.55e-05	0.952381		9.34e-05	1.09943					0.00093	1.18719		0.0027	1.19007
	0.04703	5.65512		5.6e-05	0.959282		9.54e-05	1.10739					0.00108	1.19555		0.00278	1.19863
	0.047689	5.69494		5.87e-05	0.966184		0.0001	1.11536					0.0011	1.20391		0.00284	1.20719
	0.04889	5.73477		5.95e-05	0.973085		0.00011	1.12333					0.00111	1.21227		0.00294	1.21575
	0.050697	5.77459		6.17e-05	0.979986		0.00013	1.13129					0.00111	1.22063		0.003	1.22432
	0.055687	5.81442		6.4e-05	0.986888		0.00014	1.14723					0.00113	1.22899		0.003	1.23288
	0.055756	5.85424		6.65e-05	0.993789		0.00014	1.15519					0.00114	1.23735		0.00316	1.24144
	0.056318	5.89407		6.83e-05	1.00069		0.00014	1.16316					0.0012	1.24571		0.00316	1.25
	0.057381	5.93389		6.95e-05	1.00759		0.00015	1.17113					0.00128	1.26244		0.0032	1.26712
	0.058202	5.97372		6.98e-05	1.01449		0.00016	1.1791					0.00131	1.2708		0.00349	1.27568
	0.05895	6.01354		7e-05	1.02139		0.00017	1.18706					0.00137	1.27916		0.0036	1.29281
	0.061314	6.05337		7.52e-05	1.02829		0.00017	1.19503					0.00139	1.28752		0.00374	1.30137
	0.063378	6.09319		7.73e-05	1.0352		0.00017	1.203					0.00142	1.29588		0.0038	1.30993
	0.063577	6.13302		7.85e-05	1.0421		0.00017	1.21096					0.00143	1.30424		0.00403	1.31849
	0.064305	6.17284		7.93e-05	1.049		0.00017	1.21893					0.00153	1.3126		0.00409	1.32706
	0.064711	6.25249		8.45e-05	1.0559		0.00019	1.23486					0.00157	1.32096		0.00416	1.33562
	0.066934	6.29231		8.49e-05	1.0628		0.00021	1.24283					0.00161	1.32932		0.00427	1.34418
	0.069148	6.33214		8.53e-05	1.0697		0.00022	1.2508					0.00167	1.33768		0.0043	1.35274
	0.072177	6.37196		9.25e-05	1.07661		0.00023	1.25876					0.00168	1.34604		0.00432	1.3613
	0.074779	6.41179		9.34e-05	1.08351		0.00026	1.26673					0.0017	1.3544		0.00458	1.37843
	0.07531	6.45161		9.48e-05	1.09041		0.00028	1.2747					0.0017	1.36276		0.00472	1.38699
	0.07644	6.49144		9.53e-05	1.09731		0.00031	1.28266					0.00185	1.37112		0.00474	1.39555
	0.080479	6.53126		9.54e-05	1.10421		0.00031	1.29063					0.00191	1.37948		0.00479	1.40411
	0.082029	6.57109		9.86e-05	1.11111		0.00032	1.2986					0.00196	1.38784		0.00487	1.41267
	0.082444	6.61091		0.0001	1.11801		0.00034	1.30656					0.00197	1.3962		0.00535	1.42123
	0.082848	6.65074		0.00011	1.12491		0.00034	1.31453					0.00197	1.40457		0.00554	1.42979
	0.083316	6.69056		0.00013	1.13182		0.00035	1.3225					0.00207	1.41292		0.00554	1.43836
	0.083827	6.73039		0.00013	1.13872		0.00036	1.33047					0.00222	1.42129		0.0057	1.44692
	0.086509	6.77021		0.00014	1.15252		0.00036	1.33843					0.00228	1.42965		0.0059	1.45548
	0.088591	6.81004		0.00014	1.15942		0.00037	1.3464					0.0023	1.43801		0.006	1.46404
	0.089222	6.84986		0.00015	1.16632		0.0004	1.35437					0.00233	1.44637		0.00632	1.4726
	0.092145	6.88969		0.00015	1.17322		0.00041	1.36233					0.00242	1.45473		0.00645	1.48116
	0.094215	6.92951		0.00015	1.18012		0.00042	1.3703					0.00264	1.46309		0.00653	1.48973
	0.094358	6.96934		0.00017	1.18703		0.00044	1.37827					0.0027	1.47145		0.00694	1.49829
	0.096771	7.00916		0.00017	1.19393		0.00048	1.38623					0.00272	1.47981		0.00696	1.50685
	0.097309	7.04898		0.00017	1.20083		0.00048	1.3942					0.00275	1.48817		0.00699	1.51541
	0.098272	7.08881		0.00019	1.20773		0.00058	1.40217					0.00275	1.49653		0.00721	1.52397
	0.099234	7.12863		0.0002	1.21463		0.00058	1.41013					0.00278	1.50489		0.00747	1.54966
	0.101186	7.16846		0.00021	1.22153		0.0006	1.42607					0.00282	1.51325		0.00768	1.55822
	0.101257	7.24811		0.00022	1.22843		0.00061	1.43403					0.00299	1.52161		0.00777	1.56678
	0.106269	7.28793		0.00023	1.23534		0.00061	1.442					0.003	1.52997		0.00796	1.57534
	0.108382	7.32776		0.00027	1.24224		0.00061	1.44997					0.003	1.53833		0.00805	1.5839
	0.10963	7.36758		0.00027	1.24914		0.00062	1.47387					0.00306	1.54669		0.0084	1.59247
	0.110696	7.40741		0.00028	1.25604		0.00064	1.48184					0.00316	1.55505		0.00844	1.60103
	0.111105	7.44723		0.00028	1.26294		0.00065	1.4898					0.0032	1.56341		0.0086	1.60959
	0.113609	7.48706		0.00028	1.26984		0.00065	1.49777					0.00349	1.57177		0.00876	1.61815
	0.113629	7.52688		0.00031	1.27674		0.00071	1.50574					0.0035	1.58014		0.00882	1.62671
	0.115116	7.56671		0.00032	1.28364		0.00072	1.5137					0.00359	1.5885		0.00898	1.63527
	0.116497	7.60653		0.00033	1.29055		0.00074	1.52167					0.0036	1.59686		0.00923	1.64384
	0.119046	7.64636		0.00034	1.29745		0.00078	1.52964					0.00363	1.60522		0.00924	1.6524
	0.120403	7.68618		0.00035	1.30435		0.00078	1.5376					0.00367	1.61358		0.00936	1.66096
	0.121688	7.72601		0.00036	1.31125		0.00081	1.54557					0.00374	1.62194		0.0094	1.66952
	0.124876	7.76583		0.00037	1.31815		0.00081	1.55354					0.0038	1.6303		0.00964	1.67808
	0.126836	7.80565		0.0004	1.32505		0.00089	1.5615					0.00388	1.63866		0.00985	1.68664
	0.128134	7.92513		0.00041	1.33195		0.00091	1.56947					0.00403	1.64702		0.00988	1.69521
	0.13032	7.96495		0.00042	1.33885		0.00092	1.57744					0.00409	1.65538		0.00994	1.70377
	0.131671	8.00478		0.00043	1.34576		0.00095	1.5854					0.0043	1.66374		0.01012	1.71233
	0.133417	8.0446		0.00044	1.35266		0.00106	1.59337					0.00458	1.6721		0.01042	1.72089
	0.134423	8.08443		0.00048	1.36646		0.00107	1.60134					0.0046	1.68046		0.01056	1.72945
	0.138525	8.12425		0.00052	1.37336		0.00109	1.6093					0.00479	1.68882		0.01071	1.73801
	0.142555	8.16408		0.00053	1.38026		0.0011	1.61727					0.00479	1.69718		0.01072	1.74657
	0.14308	8.2039		0.00055	1.38716		0.00111	1.62524					0.00481	1.70554		0.01079	1.77226
	0.143782	8.24373		0.00058	1.39407		0.00113	1.63321					0.00506	1.7139		0.0108	1.78082
	0.147193	8.28355		0.00058	1.40097		0.00114	1.64117					0.00526	1.72226		0.01125	1.78938
	0.150942	8.32338		0.00058	1.40787		0.00114	1.64914					0.0054	1.73063		0.0115	1.79794
	0.152122	8.3632		0.0006	1.42167		0.00114	1.65711					0.00549	1.73899		0.0118	1.80651
	0.154189	8.40303		0.00061	1.42857		0.00114	1.67304					0.00554	1.74735		0.01198	1.81507
	0.155022	8.44285		0.00061	1.43547		0.00128	1.68897					0.0058	1.75571		0.01204	1.82363
	0.155124	8.5225		0.00061	1.44237		0.00133	1.69694					0.00595	1.76407		0.01206	1.83219
	0.155276	8.56233		0.00062	1.46308		0.00143	1.70491					0.00619	1.77243		0.01217	1.84075
	0.156197	8.60215		0.00064	1.46998		0.00149	1.71287					0.0062	1.78079		0.01246	1.84932
	0.157936	8.64198		0.00065	1.47688		0.00167	1.72084					0.00644	1.78915		0.01262	1.85788
	0.158838	8.6818		0.00067	1.48378		0.00168	1.72881					0.00688	1.79751		0.01278	1.86644
	0.159155	8.72162		0.00071	1.49068		0.0017	1.73677					0.00694	1.80587		0.01278	1.875
	0.159208	8.76145		0.00072	1.49758		0.00185	1.74474					0.00721	1.81423		0.01281	1.88356
	0.160398	8.80127		0.00073	1.50449		0.00192	1.75271					0.00747	1.82259		0.01283	1.89212
	0.161638	8.8411		0.00078	1.51139		0.00197	1.76068					0.00753	1.83095		0.01297	1.90068
	0.16247	8.88092		0.00078	1.51829		0.00207	1.76864					0.00805	1.83931		0.01308	1.90925
	0.162829	8.92075		0.00081	1.52519		0.00207	1.77661					0.00843	1.84767		0.01314	1.91781
	0.164492	9.0004		0.00081	1.53209		0.00228	1.78458					0.00844	1.85603		0.0135	1.92637
	0.165537	9.04022		0.00091	1.53899		0.0023	1.79254					0.0086	1.86439		0.01355	1.93493
	0.170562	9.08005		0.00092	1.54589		0.00233	1.80051					0.00861	1.87275		0.01366	1.94349
	0.171732	9.11987		0.00092	1.55279		0.00234	1.80848					0.00922	1.88111		0.01367	1.95206
	0.174545	9.1597		0.00093	1.5597		0.00239	1.81644					0.00923	1.88947		0.0144	1.96062
	0.176	9.19952		0.00098	1.5666		0.00241	1.82441					0.00936	1.89783		0.01448	1.96918
	0.176325	9.23935		0.00103	1.5735		0.00242	1.84034					0.00971	1.9062		0.01469	1.97774
	0.179323	9.27917		0.00107	1.5804		0.00259	1.84831					0.00983	1.91456		0.01473	1.9863
	0.181813	9.319		0.0011	1.5873		0.00264	1.85628					0.00985	1.92292		0.01492	1.99486
	0.182473	9.35882		0.00114	1.5942		0.00266	1.86424					0.00986	1.93128		0.01501	2.00343
	0.18661	9.39865		0.00114	1.6011		0.00275	1.87221					0.01012	1.93964		0.01511	2.01199
	0.187529	9.43847		0.00114	1.60801		0.00276	1.88018					0.01047	1.948		0.01529	2.02055
	0.187823	9.47829		0.0012	1.61491		0.00278	1.88814					0.01049	1.95636		0.01589	2.02911
	0.189572	9.51812		0.00126	1.62181		0.00282	1.89611					0.01056	1.96472		0.016	2.03767
	0.192535	9.55795		0.00128	1.63561		0.00283	1.90408					0.01071	1.97308		0.01611	2.04623
	0.194928	9.59777		0.00131	1.64251		0.00284	1.91205					0.01071	1.98144		0.01661	2.05479
	0.195256	9.63759		0.00136	1.64941		0.00294	1.92001					0.01079	2.00652		0.01696	2.06336
	0.196947	9.67742		0.00137	1.65631		0.00299	1.92798					0.01114	2.01488		0.01727	2.07192
	0.198316	9.71724		0.00143	1.66322		0.003	1.93595					0.01115	2.02324		0.01772	2.08048
	0.202127	9.75707		0.00159	1.67012		0.003	1.94391					0.0114	2.0316		0.01819	2.08904
	0.202245	9.79689		0.00161	1.67702		0.00316	1.95188					0.01156	2.03996		0.01845	2.0976
	0.202768	9.83672		0.00162	1.68392		0.0032	1.96781					0.01177	2.04832		0.01846	2.10616
	0.205635	9.87654		0.00167	1.69082		0.00332	1.97578					0.01199	2.05668		0.01898	2.11473
	0.205858	9.91637		0.0017	1.69772		0.00339	1.98375					0.01204	2.06505		0.01942	2.12329
	0.207166	9.95619		0.00177	1.70462		0.0035	1.99171					0.01206	2.07341		0.01943	2.13185
	0.207929	9.99602		0.00185	1.71152		0.0036	1.99968					0.01262	2.08177		0.01973	2.14041
	0.207935	10.0358		0.00192	1.71843		0.00362	2.00765					0.01297	2.09013		0.01982	2.14897
	0.213538	10.0757		0.00196	1.72533		0.00374	2.01561					0.01308	2.10685		0.02079	2.15753
	0.215654	10.1155		0.00197	1.73223		0.0038	2.02358					0.0132	2.12357		0.02165	2.1661
	0.217715	10.1553		0.00197	1.73913		0.00387	2.03155					0.01323	2.13193		0.02205	2.17466
	0.217966	10.1951		0.00207	1.74603		0.00388	2.03952					0.01338	2.14029		0.02262	2.18322
	0.222747	10.235		0.00207	1.75293		0.00403	2.04748					0.0135	2.14865		0.02291	2.19178
	0.22533	10.2748		0.00222	1.75983		0.00408	2.05545					0.01355	2.15701		0.02318	2.20034
	0.229027	10.3146		0.00228	1.76674		0.00409	2.07138					0.01367	2.16537		0.02326	2.2089
	0.230811	10.3544		0.0023	1.77364		0.00427	2.07935					0.01387	2.17373		0.02329	2.21747
	0.231152	10.3943		0.00239	1.78054		0.0043	2.08732					0.01397	2.18209		0.02384	2.22603
	0.23191	10.4341		0.0024	1.78744		0.00457	2.09528					0.01407	2.19045		0.02405	2.23459
	0.232367	10.4739		0.00242	1.79434		0.00458	2.11122					0.01414	2.19881		0.02427	2.25171
	0.234967	10.5137		0.00259	1.80124		0.0046	2.11918					0.01437	2.20717		0.02437	2.26027
	0.235534	10.5536		0.00276	1.80814		0.00464	2.12715					0.0144	2.21553		0.02545	2.26884
	0.236617	10.5934		0.00278	1.81505		0.00466	2.13512					0.01499	2.22389		0.02549	2.2774
	0.236875	10.6332		0.00282	1.82195		0.00468	2.14309					0.01522	2.23225		0.0257	2.28596
	0.238224	10.673		0.00283	1.82885		0.00474	2.15105					0.01529	2.24062		0.0258	2.29452
	0.238597	10.7129		0.00284	1.83575		0.00479	2.15902					0.01553	2.24898		0.02591	2.30308
	0.240393	10.7527		0.00294	1.84265		0.00481	2.16698					0.01586	2.25734		0.02603	2.31164
	0.241657	10.7925		0.003	1.84955		0.00487	2.17495					0.0161	2.2657		0.02609	2.32021
	0.242644	10.8323		0.00306	1.85645		0.00503	2.18292					0.01649	2.27406		0.02636	2.32877
	0.243756	10.8722		0.00308	1.86335		0.00507	2.19089					0.01661	2.28242		0.02654	2.33733
	0.249413	10.912		0.0032	1.87026		0.00515	2.19885					0.01695	2.29078		0.02669	2.34589
	0.250627	10.9518		0.00339	1.87716		0.0052	2.20682					0.01733	2.29914		0.02704	2.35445
	0.25976	11.0315		0.0035	1.88406		0.00532	2.21479					0.01772	2.3075		0.02705	2.36301
	0.2605	11.0713		0.00358	1.89096		0.00533	2.23072					0.01782	2.31586		0.02733	2.37157
	0.26065	11.1111		0.00359	1.89786		0.00541	2.23869					0.01793	2.32422		0.02763	2.38014
	0.263131	11.1509		0.0036	1.91166		0.00549	2.24665					0.01845	2.33258		0.02764	2.3887
	0.263162	11.1908		0.00365	1.91857		0.00549	2.25462					0.01846	2.34094		0.02802	2.39726
	0.26776	11.2306		0.00367	1.92547		0.00554	2.26259					0.01896	2.3493		0.02829	2.40582
	0.268402	11.2704		0.0037	1.93237		0.00561	2.27055					0.01942	2.35766		0.02862	2.41438
	0.270791	11.3102		0.00374	1.93927		0.0057	2.27852					0.01943	2.36602		0.029	2.42294
	0.272001	11.3501		0.0038	1.94617		0.00587	2.28649					0.01982	2.37438		0.02912	2.43151
	0.272427	11.3899		0.00387	1.95307		0.00595	2.29446					0.02012	2.38274		0.03071	2.44007
	0.27399	11.4297		0.00388	1.95997		0.00619	2.30242					0.02037	2.3911		0.03123	2.44863
	0.274389	11.4695		0.00403	1.96687		0.0062	2.31039					0.02037	2.39947		0.03136	2.45719
	0.277993	11.5094		0.00408	1.97378		0.00624	2.31836					0.02046	2.40782		0.03275	2.46575
	0.27976	11.5492		0.00409	1.98758		0.00631	2.32632					0.02078	2.41619		0.03283	2.47431
	0.281075	11.589		0.00427	1.99448		0.00644	2.33429					0.02081	2.42455		0.03314	2.48288
	0.281365	11.6288		0.00429	2.00138		0.00651	2.34226					0.02132	2.43291		0.03364	2.49144
	0.283319	11.6687		0.0043	2.00828		0.00653	2.35022					0.02155	2.44127		0.03369	2.5
	0.284792	11.7085		0.00432	2.01518		0.00687	2.35819					0.02199	2.44963		0.03381	2.50856
	0.289625	11.7483		0.00436	2.02208		0.00696	2.36616					0.02205	2.45799		0.0342	2.51712
	0.290321	11.7881		0.00437	2.02899		0.00699	2.37412					0.02239	2.46635		0.03442	2.52569
	0.294529	11.828		0.00457	2.03589		0.00747	2.40599					0.02248	2.47471		0.03453	2.53425
	0.297753	11.8678		0.00458	2.04969		0.00753	2.41396					0.02262	2.48307		0.03476	2.54281
	0.298608	11.9076		0.0046	2.05659		0.00768	2.42192					0.02318	2.49143		0.03506	2.55137
				0.00464	2.07039		0.00777	2.42989					0.02326	2.49979		0.03514	2.55993
				0.00466	2.07729		0.00796	2.43786					0.02384	2.50815		0.0353	2.56849
				0.00468	2.0842		0.00805	2.44583					0.02407	2.51651		0.03532	2.57706
				0.00471	2.0911		0.0084	2.45379					0.02416	2.52487		0.03602	2.58562
				0.00472	2.098		0.00848	2.46973					0.02427	2.53323		0.03624	2.59418
				0.00474	2.1049		0.0086	2.47769					0.02437	2.54159		0.03649	2.60274
				0.00479	2.1118		0.00861	2.48566					0.02505	2.54995		0.03701	2.6113
				0.00479	2.1187		0.00876	2.49363					0.02515	2.55831		0.03727	2.61986
				0.00481	2.1256		0.00898	2.50159					0.02544	2.56668		0.03763	2.62843
				0.00487	2.13251		0.00923	2.50956					0.02545	2.57504		0.03764	2.63699
				0.00507	2.13941		0.00924	2.51753					0.02597	2.5834		0.03775	2.64555
				0.00515	2.14631		0.00929	2.52549					0.02635	2.59176		0.03827	2.65411
				0.0052	2.15321		0.00936	2.53346					0.0271	2.60012		0.03832	2.66267
				0.00532	2.16011		0.0094	2.54143					0.02802	2.60848		0.03851	2.67123
				0.00533	2.17391		0.00948	2.5494					0.02843	2.61684		0.03853	2.67979
				0.00554	2.18081		0.00964	2.55736					0.02852	2.6252		0.03884	2.68836
				0.0058	2.18772		0.00964	2.57329					0.02865	2.63356		0.03959	2.69692
				0.00587	2.20152		0.00983	2.58126					0.029	2.64192		0.03968	2.70548
				0.00595	2.20842		0.00988	2.58923					0.02943	2.65028		0.03981	2.71404
				0.006	2.21532		0.00999	2.5972					0.03044	2.65864		0.04017	2.7226
				0.0062	2.22222		0.01012	2.60516					0.03071	2.667		0.04067	2.73116
				0.00624	2.22912		0.01037	2.61313					0.03118	2.67536		0.04093	2.73973
				0.00631	2.23603		0.01042	2.6211					0.03123	2.7088		0.04118	2.74829
				0.00644	2.24293		0.01049	2.62906					0.0321	2.71716		0.04175	2.75685
				0.00653	2.24983		0.01056	2.63703					0.03283	2.72553		0.04188	2.76541
				0.00687	2.25673		0.01071	2.645					0.03369	2.73388		0.04204	2.77397
				0.00696	2.26363		0.01079	2.65296					0.03381	2.74225		0.04214	2.78253
				0.00699	2.27053		0.01099	2.66093					0.0342	2.75061		0.04242	2.7911
				0.00747	2.28433		0.01114	2.6689					0.03442	2.75897		0.04277	2.79966
				0.00753	2.29123		0.01132	2.67686					0.03444	2.76733		0.04279	2.80822
				0.00768	2.29814		0.01156	2.68483					0.03453	2.77569		0.04303	2.81678
				0.00777	2.30504		0.01177	2.70873					0.03462	2.78405		0.04317	2.82534
				0.00779	2.31194		0.0118	2.7167					0.03476	2.79241		0.04375	2.8339
				0.00787	2.31884		0.01199	2.72466					0.03477	2.80077		0.04382	2.84247
				0.00796	2.32574		0.01206	2.7406					0.03514	2.80913		0.04395	2.85103
				0.00805	2.33264		0.01232	2.74857					0.0353	2.81749		0.04397	2.85959
				0.00843	2.33955		0.01246	2.75653					0.03532	2.82585		0.04438	2.86815
				0.00844	2.34645		0.01247	2.7645					0.03624	2.83421		0.04482	2.87671
				0.00848	2.36025		0.0125	2.77247					0.03727	2.84257		0.04483	2.88527
				0.0086	2.36715		0.01278	2.78043					0.03739	2.85093		0.04509	2.9024
				0.00861	2.37405		0.01283	2.7884					0.0374	2.85929		0.04523	2.91096
				0.00876	2.38095		0.01297	2.79637					0.03764	2.86765		0.04541	2.91952
				0.00899	2.38785		0.01303	2.80433					0.03775	2.87601		0.04559	2.92808
				0.00923	2.40166		0.01312	2.8123					0.03789	2.88437		0.04645	2.93664
				0.00929	2.40856		0.0132	2.82823					0.03799	2.89274		0.04647	2.94521
				0.00936	2.41546		0.01323	2.8362					0.03799	2.90946		0.04695	2.95377
				0.00948	2.42236		0.01338	2.84417					0.03832	2.91782		0.04699	2.96233
				0.00953	2.42926		0.0135	2.85214					0.03851	2.92618		0.04763	2.97945
				0.00964	2.43616		0.01354	2.8601					0.03853	2.93454		0.04775	2.98801
				0.00964	2.44306		0.01355	2.86807					0.03884	2.9429		0.0488	2.99657
				0.00985	2.44997		0.01371	2.87604					0.03918	2.95126		0.04952	3.00514
				0.00987	2.45687		0.01387	2.884					0.03958	2.95962		0.04955	3.0137
				0.00988	2.46377		0.01397	2.89197					0.03968	2.96798		0.05095	3.02226
				0.00994	2.47067		0.01437	2.89994					0.04017	2.97634		0.05098	3.03082
				0.00999	2.47757		0.0144	2.9079					0.04046	2.9847		0.05102	3.03938
				0.01012	2.48447		0.01448	2.91587					0.04057	2.99306		0.05195	3.04794
				0.01042	2.49137		0.01465	2.92384					0.04087	3.00142		0.05245	3.06507
				0.01047	2.49828		0.01472	2.9318					0.04093	3.00978		0.05433	3.07363
				0.01049	2.51208		0.01473	2.93977					0.04153	3.01814		0.05437	3.08219
				0.01056	2.51898		0.01501	2.94774					0.04158	3.0265		0.05451	3.09075
				0.01071	2.52588		0.01505	2.9557					0.04188	3.03486		0.05475	3.09931
				0.01079	2.53278		0.01544	2.96367					0.04204	3.04322		0.05561	3.10788
				0.01114	2.53968		0.01586	2.9796					0.04208	3.05158		0.05571	3.125
				0.01125	2.54658		0.01589	2.98757					0.04214	3.05994		0.05594	3.13356
				0.01132	2.55348		0.016	2.99554					0.04242	3.06831		0.05632	3.14212
				0.0114	2.56039		0.0161	3.00351					0.04277	3.07667		0.0576	3.15069
				0.01156	2.56729		0.01611	3.01147					0.04279	3.08503		0.05805	3.15925
				0.01177	2.57419		0.01649	3.01944					0.04297	3.09339		0.05808	3.16781
				0.01197	2.58109		0.0166	3.02741					0.04336	3.10175		0.0582	3.17637
				0.01198	2.58799		0.01661	3.03537					0.04395	3.11011		0.05832	3.18493
				0.01199	2.59489		0.017	3.05131					0.04405	3.11847		0.05887	3.19349
				0.01206	2.60179		0.01727	3.05927					0.04438	3.12683		0.05895	3.20206
				0.01217	2.6087		0.01754	3.06724					0.04481	3.13519		0.05965	3.21062
				0.01232	2.6225		0.01772	3.07521					0.04493	3.14355		0.06131	3.21918
				0.01236	2.6294		0.01782	3.09114					0.04523	3.15191		0.06178	3.22774
				0.01246	2.6363		0.01816	3.09911					0.04542	3.16027		0.06215	3.2363
				0.01247	2.6432		0.01819	3.10708					0.0459	3.16863		0.0625	3.24486
				0.0125	2.6501		0.01824	3.11504					0.0463	3.17699		0.06258	3.25343
				0.01281	2.657		0.01845	3.12301					0.04659	3.18535		0.06355	3.27055
				0.01283	2.66391		0.01846	3.13097					0.04695	3.19371		0.06499	3.27911
				0.01295	2.67081		0.01896	3.13894					0.0473	3.20207		0.0651	3.28767
				0.01297	2.67771		0.01898	3.14691					0.04769	3.21043		0.06511	3.29623
				0.01303	2.68461		0.01934	3.15488					0.04775	3.21879		0.06569	3.30479
				0.01312	2.69151		0.01943	3.16284					0.04791	3.22716		0.06636	3.31336
				0.0132	2.70531		0.01973	3.17878					0.0485	3.23551		0.06693	3.33048
				0.01323	2.71222		0.02012	3.18674					0.04895	3.24388		0.06717	3.33904
				0.01338	2.71912		0.02037	3.19471					0.04901	3.25224		0.06767	3.3476
				0.01354	2.72602		0.02054	3.20268					0.04901	3.2606		0.06852	3.35616
				0.01355	2.73292		0.02079	3.21064					0.05083	3.26896		0.06913	3.36473
				0.01367	2.73982		0.02081	3.21861					0.05095	3.27732		0.07043	3.37329
				0.01371	2.74672		0.02125	3.22658					0.05098	3.28568		0.07059	3.38185
				0.01386	2.75362		0.02165	3.23454					0.05174	3.29404		0.0709	3.39041
				0.01387	2.76052		0.02248	3.24251					0.05212	3.3024		0.07172	3.39897
				0.01407	2.76743		0.02251	3.25048					0.05232	3.31076		0.07183	3.4161
				0.0144	2.77433		0.02254	3.25845					0.05245	3.32748		0.07381	3.42466
				0.01448	2.78123		0.02262	3.26641					0.05321	3.33584		0.077	3.43322
				0.01465	2.78813		0.02291	3.28234					0.05345	3.3442		0.07779	3.44178
				0.01469	2.79503		0.02304	3.29031					0.05433	3.35256		0.07852	3.45034
				0.01472	2.80193		0.02318	3.29828					0.05437	3.36092		0.07866	3.4589
				0.01492	2.80883		0.02321	3.30625					0.05438	3.37764		0.07868	3.46747
				0.01499	2.81574		0.02384	3.31421					0.05569	3.386		0.07928	3.47603
				0.01501	2.82264		0.02405	3.32218					0.05576	3.39437		0.07989	3.48459
				0.01505	2.82954		0.02407	3.33015					0.05632	3.40273		0.08041	3.49315
				0.01544	2.83644		0.02437	3.33811					0.0572	3.41109		0.08048	3.50171
				0.01586	2.85024		0.02463	3.34608					0.05738	3.41945		0.08145	3.51027
				0.01589	2.85714		0.02504	3.35405					0.05747	3.42781		0.08151	3.51884
				0.016	2.86404		0.02505	3.36201					0.05805	3.43617		0.08228	3.5274
				0.0161	2.87094		0.02515	3.36998					0.05808	3.44453		0.08244	3.53596
				0.01611	2.88475		0.02544	3.37795					0.05887	3.45289		0.08285	3.54452
				0.01619	2.89165		0.02545	3.38591					0.05895	3.47797		0.08321	3.55308
				0.01649	2.89855		0.02549	3.39388					0.05935	3.48633		0.08332	3.57021
				0.0166	2.90545		0.0257	3.40982					0.05953	3.49469		0.08333	3.57877
				0.01695	2.91235		0.02597	3.42575					0.06067	3.50305		0.08337	3.58733
				0.017	2.92616		0.02635	3.43372					0.06086	3.51141		0.08358	3.59589
				0.01733	2.93306		0.02636	3.44168					0.06178	3.51977		0.08383	3.60445
				0.01735	2.93996		0.02654	3.44965					0.06251	3.52813		0.08439	3.62157
				0.01754	2.94686		0.02662	3.45762					0.06258	3.53649		0.08463	3.63014
				0.01772	2.95376		0.02664	3.46558					0.06358	3.54485		0.08478	3.6387
				0.01782	2.96066		0.02672	3.47355					0.06398	3.55321		0.08512	3.64726
				0.01816	2.96756		0.02704	3.48152					0.06463	3.56157		0.08515	3.65582
				0.01819	2.97446		0.02705	3.48948					0.06488	3.5783		0.08604	3.66438
				0.01824	2.98137		0.02759	3.50542					0.06499	3.58666		0.08624	3.67294
				0.01845	2.98827		0.02762	3.51338					0.0651	3.59502		0.08651	3.68151
				0.01846	2.99517		0.0279	3.52135					0.06511	3.60338		0.08661	3.69007
				0.01898	3.00207		0.02827	3.52932					0.06636	3.61174		0.08685	3.69863
				0.01899	3.00897		0.02829	3.53728					0.06677	3.6201		0.0878	3.70719
				0.01934	3.01587		0.02843	3.55322					0.06767	3.62846		0.08788	3.71575
				0.01943	3.02277		0.02852	3.56119					0.06937	3.63682		0.08875	3.72431
				0.01973	3.02968		0.029	3.56915					0.07091	3.64518		0.08898	3.73288
				0.02012	3.03658		0.02943	3.57712					0.07183	3.6619		0.08921	3.74144
				0.02037	3.04348		0.03071	3.58509					0.07218	3.67026		0.08927	3.75
				0.02054	3.05038		0.03123	3.59305					0.07261	3.67862		0.08961	3.75856
				0.02078	3.05728		0.03123	3.61695					0.07381	3.68698		0.08982	3.76712
				0.02079	3.06418		0.03136	3.62492					0.0739	3.69534		0.08983	3.77569
				0.02125	3.07108		0.03199	3.63289					0.07531	3.7037		0.09007	3.78425
				0.02165	3.07798		0.0321	3.64085					0.07651	3.71206		0.09036	3.79281
				0.02205	3.08489		0.03255	3.64882					0.077	3.72043		0.09039	3.80137
				0.02248	3.09179		0.03376	3.65679					0.07738	3.72878		0.09214	3.80993
				0.02251	3.09869		0.03396	3.66475					0.07779	3.73715		0.09363	3.81849
				0.02253	3.10559		0.03442	3.68069					0.07851	3.74551		0.09399	3.82706
				0.02291	3.11249		0.03444	3.68865					0.07852	3.75387		0.09421	3.83562
				0.02304	3.11939		0.03451	3.69662					0.07868	3.76223		0.09432	3.84418
				0.02405	3.12629		0.03453	3.70459					0.08048	3.77059		0.09462	3.85274
				0.02407	3.1332		0.03476	3.71256					0.08067	3.77895		0.0959	3.8613
				0.02416	3.1401		0.03477	3.72052					0.08203	3.78731		0.09627	3.86986
				0.02425	3.147		0.0351	3.72849					0.08228	3.79567		0.09633	3.87843
				0.02427	3.1539		0.03514	3.73646					0.08244	3.80403		0.0966	3.88699
				0.02427	3.1608		0.0353	3.74442					0.08321	3.81239		0.09687	3.89555
				0.02437	3.1677		0.03532	3.75239					0.08337	3.82075		0.09783	3.90411
				0.02463	3.1746		0.0355	3.76036					0.08376	3.82911		0.09823	3.91267
				0.02474	3.1815		0.03602	3.76832					0.08415	3.83747		0.09943	3.92123
				0.02479	3.18841		0.03624	3.77629					0.08474	3.84583		0.09959	3.92979
				0.02505	3.19531		0.03635	3.78426					0.08478	3.85419		0.09979	3.93836
				0.02515	3.20221		0.03678	3.79222					0.08515	3.86255		0.09995	3.94692
				0.02544	3.20911		0.03719	3.80019					0.08602	3.87091		0.09996	3.95548
				0.02545	3.21601		0.03727	3.80816					0.08619	3.87927		0.10119	3.96404
				0.0257	3.22291		0.03763	3.81612					0.08632	3.896		0.10159	3.9726
				0.02589	3.22981		0.03764	3.82409					0.08661	3.90436		0.10194	3.98116
				0.02597	3.24362		0.03789	3.83206					0.08788	3.91272		0.10278	3.99829
				0.02599	3.25052		0.03799	3.84002					0.08807	3.92944		0.10357	4.00685
				0.02635	3.25742		0.03799	3.85596					0.08813	3.9378		0.10426	4.02397
				0.02644	3.26432		0.03839	3.86393					0.08859	3.94616		0.1043	4.03253
				0.02654	3.27122		0.03853	3.87189					0.08903	3.95452		0.10525	4.0411
				0.02662	3.27812		0.03884	3.87986					0.08927	3.96288		0.10622	4.04966
				0.02664	3.28502		0.0389	3.88783					0.08961	3.97124		0.10653	4.05822
				0.02672	3.29192		0.03918	3.89579					0.08982	3.9796		0.10747	4.06678
				0.02705	3.29883		0.03959	3.90376					0.08983	3.98796		0.10776	4.07534
				0.02705	3.30573		0.03968	3.91173					0.08987	3.99632		0.10827	4.0839
				0.0271	3.31263		0.03981	3.91969					0.09007	4.00468		0.10838	4.09247
				0.02759	3.32643		0.04017	3.92766					0.09036	4.0214		0.10963	4.10103
				0.02762	3.34023		0.04087	3.9436					0.09045	4.02976		0.10985	4.10959
				0.0279	3.34714		0.04118	3.95156					0.09057	4.03812		0.1107	4.11815
				0.02802	3.35404		0.04158	3.95953					0.09086	4.04648		0.11111	4.12671
				0.02827	3.36094		0.04175	3.96749					0.09138	4.05485		0.11115	4.13527
				0.02829	3.36784		0.04175	3.97546					0.09182	4.0632		0.11469	4.14384
				0.02852	3.37474		0.04179	3.98343					0.09206	4.07157		0.11474	4.1524
				0.029	3.38164		0.04188	3.9914					0.09214	4.07993		0.11527	4.16096
				0.02908	3.38854		0.04208	3.99936					0.09215	4.08829		0.11629	4.16952
				0.02912	3.39545		0.04279	4.00733					0.0929	4.09665		0.11752	4.17808
				0.02943	3.40235		0.04303	4.0153					0.09363	4.10501		0.11755	4.18664
				0.03044	3.40925		0.04317	4.02326					0.09436	4.11337		0.11789	4.1952
				0.03071	3.41615		0.04375	4.03123					0.09487	4.12173		0.11916	4.20377
				0.03106	3.42305		0.04382	4.0392					0.09495	4.13009		0.11962	4.21233
				0.03123	3.43685		0.04395	4.04716					0.09533	4.13845		0.1203	4.22089
				0.03208	3.44375		0.04397	4.05513					0.09725	4.14681		0.1204	4.22945
				0.03257	3.45066		0.04405	4.0631					0.09731	4.15517		0.12094	4.23801
				0.03275	3.45756		0.04455	4.07106					0.09783	4.16353		0.12249	4.24657
				0.03364	3.46446		0.04483	4.07903					0.0981	4.17189		0.12289	4.25514
				0.03381	3.47136		0.04509	4.087					0.09823	4.18025		0.12368	4.2637
				0.03396	3.47826		0.04542	4.09497					0.09827	4.18861		0.12438	4.27226
				0.0344	3.48516		0.04544	4.10293					0.09915	4.19697		0.12469	4.28082
				0.03442	3.49897		0.0459	4.1109					0.09959	4.2137		0.12546	4.29795
				0.03451	3.50587		0.04624	4.11887					0.09995	4.23042		0.12595	4.30651
				0.03453	3.51277		0.04626	4.12683					0.10009	4.23878		0.12636	4.31507
				0.03476	3.51967		0.04703	4.1348					0.10059	4.24714		0.12641	4.32363
				0.03477	3.52657		0.04763	4.14277					0.1011	4.2555		0.12672	4.33219
				0.03479	3.53347		0.04769	4.15073					0.10118	4.26386		0.12684	4.34075
				0.03514	3.54037		0.04859	4.1587					0.10119	4.27222		0.12741	4.35788
				0.0355	3.54727		0.04875	4.16667					0.10206	4.28058		0.12778	4.36644
				0.03602	3.55417		0.04889	4.17463					0.10245	4.28894		0.12811	4.375
				0.03605	3.56108		0.04901	4.1826					0.10262	4.2973		0.12813	4.38356
				0.03624	3.56798		0.04955	4.19057					0.10278	4.30566		0.1285	4.39212
				0.03635	3.58178		0.04958	4.19853					0.10313	4.31402		0.12865	4.40069
				0.03678	3.58868		0.0507	4.2065					0.10357	4.32238		0.12964	4.40925
				0.03719	3.59558		0.05098	4.21447					0.10398	4.33074		0.12965	4.41781
				0.03727	3.60248		0.05145	4.22243					0.10491	4.3391		0.12982	4.43493
				0.03727	3.60939		0.05435	4.2304					0.10525	4.34746		0.13032	4.44349
				0.0374	3.61629		0.05438	4.23837					0.10627	4.35582		0.13037	4.45205
				0.03789	3.62319		0.05452	4.24634					0.10747	4.36418		0.13075	4.46062
				0.03799	3.63009		0.0554	4.2543					0.10855	4.37254		0.13153	4.46918
				0.03799	3.64389		0.05547	4.26227					0.10946	4.38091		0.13166	4.47774
				0.03832	3.65079		0.05569	4.27024					0.10968	4.38926		0.13199	4.4863
				0.03839	3.65769		0.05571	4.2782					0.10985	4.39763		0.13272	4.50343
				0.03851	3.6646		0.05576	4.28617					0.11111	4.40599		0.13279	4.51199
				0.03853	3.6715		0.05594	4.29414					0.11115	4.41435		0.13336	4.52055
				0.03884	3.6784		0.05632	4.3021					0.11116	4.42271		0.13342	4.52911
				0.0389	3.6853		0.05738	4.31007					0.11202	4.43107		0.13505	4.53767
				0.03918	3.6922		0.05747	4.31804					0.11512	4.43943		0.13519	4.54623
				0.03968	3.6991		0.05805	4.326					0.11565	4.44779		0.13524	4.5548
				0.03981	3.706		0.0582	4.33397					0.11752	4.45615		0.13537	4.57192
				0.04017	3.71291		0.05863	4.34194					0.11776	4.46451		0.1368	4.58048
				0.04057	3.71981		0.05887	4.3499					0.11793	4.47287		0.13728	4.58904
				0.04087	3.73361		0.05908	4.35787					0.11798	4.48123		0.13805	4.5976
				0.04118	3.74051		0.05935	4.36584					0.11866	4.48959		0.13829	4.60616
				0.04124	3.74741		0.06086	4.3738					0.12094	4.49795		0.13853	4.61473
				0.04151	3.75431		0.06142	4.38177					0.12158	4.50631		0.13927	4.62329
				0.04175	3.76121		0.06252	4.38974					0.12177	4.51467		0.1393	4.63185
				0.04179	3.76812		0.06258	4.39771					0.12198	4.52303		0.14044	4.64041
				0.04188	3.77502		0.06338	4.40567					0.12242	4.53139		0.14067	4.64897
				0.04277	3.78192		0.06355	4.42161					0.12254	4.53975		0.14256	4.65753
				0.04279	3.78882		0.06358	4.42957					0.12289	4.54812		0.14315	4.6661
				0.04303	3.79572		0.06364	4.43754					0.12367	4.55647		0.14406	4.67466
				0.04317	3.80262		0.06398	4.46144					0.12469	4.56484		0.14478	4.68322
				0.04346	3.80952		0.0643	4.46941					0.12546	4.5732		0.14512	4.69178
				0.04382	3.81643		0.06471	4.47737					0.12669	4.58156		0.14607	4.70034
				0.04405	3.82333		0.06555	4.48534					0.12741	4.58992		0.14634	4.7089
				0.04455	3.83023		0.06693	4.49331					0.12811	4.59828		0.14639	4.71747
				0.04481	3.84403		0.06717	4.50127					0.12813	4.60664		0.14685	4.72603
				0.04482	3.85093		0.06767	4.50924					0.1285	4.615		0.14719	4.73459
				0.04483	3.85783		0.0678	4.51721					0.12865	4.62336		0.14778	4.74315
				0.04493	3.86473		0.06913	4.52517					0.12935	4.63172		0.14842	4.76027
				0.04509	3.87164		0.06915	4.53314					0.12965	4.64008		0.14972	4.76884
				0.04515	3.87854		0.06937	4.54111					0.13037	4.64844		0.14998	4.7774
				0.04541	3.88544		0.07015	4.54908					0.13075	4.6568		0.15025	4.78596
				0.04542	3.89234		0.07028	4.55704					0.13089	4.66516		0.15083	4.79452
				0.04544	3.89924		0.07067	4.56501					0.13153	4.67352		0.15148	4.80308
				0.04626	3.90614		0.0709	4.57298					0.13166	4.68188		0.15243	4.81164
				0.0463	3.91304		0.07172	4.58094					0.13167	4.69024		0.15249	4.8202
				0.04647	3.91994		0.07183	4.59688					0.13171	4.6986		0.15285	4.82877
				0.04769	3.92685		0.07218	4.60484					0.13199	4.70696		0.15325	4.83733
				0.04775	3.93375		0.07278	4.61281					0.1322	4.71532		0.15357	4.85445
				0.04859	3.94065		0.07381	4.62078					0.13244	4.72368		0.15361	4.86301
				0.0488	3.94755		0.0739	4.62874					0.13272	4.73205		0.15379	4.87157
				0.04889	3.95445		0.07391	4.63671					0.13336	4.74041		0.15402	4.88014
				0.04955	3.96135		0.07478	4.64468					0.13342	4.74877		0.15431	4.8887
				0.05073	3.96825		0.07501	4.65264					0.13413	4.75713		0.15498	4.89726
				0.05083	3.97515		0.07531	4.66061					0.13416	4.77385		0.15502	4.90582
				0.05119	3.98206		0.07588	4.66858					0.13421	4.78221		0.15531	4.91438
				0.05145	3.98896		0.07644	4.68451					0.1346	4.79057		0.15546	4.92295
				0.05212	4.00276		0.077	4.69248					0.13469	4.79893		0.15593	4.93151
				0.05232	4.00966		0.07738	4.70045					0.13537	4.81565		0.15639	4.94007
				0.05321	4.01656		0.07851	4.70841					0.13558	4.82401		0.15661	4.94863
				0.0534	4.02346		0.07852	4.72435					0.13794	4.83237		0.15665	4.95719
				0.05345	4.03037		0.07868	4.74825					0.13805	4.84073		0.15767	4.96575
				0.05433	4.03727		0.07928	4.75621					0.13814	4.85745		0.15784	4.97431
				0.05435	4.04417		0.07986	4.76418					0.13889	4.86581		0.15791	4.98288
				0.05437	4.05797		0.07989	4.77215					0.13948	4.87417		0.15794	4.99144
				0.05438	4.07177		0.08067	4.78012					0.14044	4.88253		0.15861	5
				0.05451	4.07867		0.08148	4.78808					0.14067	4.8909		0.15915	5.00856
				0.05452	4.08558		0.08203	4.79605					0.14177	4.89926		0.15921	5.01712
				0.05475	4.09248		0.08223	4.80401					0.14204	4.90762		0.15934	5.02569
				0.05485	4.09938		0.08228	4.81198					0.14255	4.91598		0.1603	5.04281
				0.05561	4.10628		0.08285	4.81995					0.14406	4.92434		0.16072	5.05137
				0.05571	4.11318		0.08286	4.82792					0.14406	4.9327		0.16177	5.05993
				0.05576	4.12008		0.08332	4.83588					0.1442	4.94106		0.16215	5.06849
				0.05594	4.12698		0.08333	4.84385					0.14639	4.94942		0.16247	5.08562
				0.05632	4.14079		0.08337	4.85182					0.14685	4.95778		0.16298	5.09418
				0.0572	4.14769		0.08383	4.86775					0.1475	4.96614		0.16534	5.10274
				0.05738	4.15459		0.08439	4.87572					0.14778	4.9745		0.16556	5.1113
				0.05747	4.16149		0.08463	4.88368					0.14797	4.98286		0.1657	5.11986
				0.0576	4.16839		0.08478	4.89165					0.14838	4.99122		0.16805	5.12843
				0.0582	4.17529		0.08512	4.89962					0.14842	4.99958		0.16814	5.13699
				0.05863	4.1822		0.08632	4.90758					0.14842	5.00794		0.16819	5.14555
				0.05885	4.1891		0.08651	4.91555					0.1485	5.0163		0.1695	5.15411
				0.05895	4.196		0.08661	4.92352					0.14998	5.03302		0.17056	5.16267
				0.05908	4.2029		0.08807	4.93149					0.15025	5.04138		0.1709	5.17123
				0.05949	4.2098		0.08813	4.93945					0.15166	5.04974		0.17133	5.1798
				0.05953	4.2167		0.08875	4.94742					0.15238	5.05811		0.17181	5.18836
				0.05965	4.2236		0.08898	4.95539					0.15292	5.06647		0.17188	5.19692
				0.06067	4.2305		0.08921	4.96335					0.15357	5.08319		0.17452	5.20548
				0.06119	4.2374		0.08927	4.97132					0.15361	5.09155		0.17472	5.21404
				0.06131	4.24431		0.0895	4.97929					0.15419	5.09991		0.17535	5.2226
				0.06178	4.25121		0.08961	4.98725					0.15436	5.10827		0.176	5.23116
				0.06207	4.25811		0.09019	4.99522					0.15498	5.11663		0.17633	5.25685
				0.06338	4.26501		0.09036	5.01115					0.15502	5.12499		0.17652	5.26541
				0.06355	4.27881		0.09073	5.01912					0.15502	5.13335		0.17741	5.27397
				0.06358	4.28571		0.09086	5.02709					0.15512	5.14171		0.17746	5.28253
				0.06364	4.29262		0.0914	5.04302					0.15531	5.15007		0.17896	5.2911
				0.06393	4.29952		0.09298	5.05099					0.15596	5.15843		0.17932	5.31678
				0.06398	4.31332		0.09363	5.05896					0.15604	5.16679		0.18067	5.32534
				0.0643	4.32022		0.09421	5.06692					0.1562	5.17515		0.1808	5.3339
				0.06455	4.32712		0.09432	5.07489					0.15626	5.18351		0.18122	5.34247
				0.06471	4.34093		0.09436	5.08286					0.15661	5.19187		0.18199	5.35103
				0.06488	4.35473		0.09533	5.09082					0.15668	5.20023		0.18255	5.35959
				0.06511	4.36163		0.0959	5.09879					0.15689	5.20859		0.18258	5.36815
				0.06555	4.36853		0.09633	5.10676					0.15706	5.21695		0.18343	5.37671
				0.06569	4.37543		0.09677	5.11472					0.15733	5.22532		0.1845	5.38527
				0.06636	4.38233		0.09677	5.12269					0.15767	5.23368		0.18452	5.39384
				0.06693	4.38923		0.09687	5.13066					0.1586	5.24204		0.18753	5.4024
				0.06767	4.39614		0.09731	5.13862					0.15861	5.2504		0.1878	5.41096
				0.06768	4.40304		0.09783	5.14659					0.15884	5.25876		0.18913	5.41952
				0.0678	4.40994		0.09796	5.15456					0.159	5.26712		0.18923	5.42808
				0.06915	4.41684		0.09823	5.16252					0.15915	5.27548		0.18928	5.43664
				0.07015	4.42374		0.09827	5.17049					0.15921	5.28384		0.18957	5.4452
				0.07028	4.43064		0.09843	5.17846					0.16002	5.2922		0.18991	5.45377
				0.07043	4.43754		0.09923	5.18642					0.16007	5.30056		0.19175	5.46233
				0.07059	4.44444		0.09959	5.19439					0.1604	5.30892		0.19197	5.47089
				0.07067	4.45135		0.09979	5.20236					0.16101	5.31728		0.19253	5.47945
				0.07091	4.45825		0.09996	5.21033					0.16164	5.32564		0.19335	5.48801
				0.07172	4.46515		0.10009	5.21829					0.16247	5.334		0.19365	5.49657
				0.07183	4.47895		0.10059	5.22626					0.16283	5.35072		0.19395	5.50514
				0.07261	4.48585		0.10126	5.25016					0.16309	5.35908		0.19488	5.5137
				0.07278	4.49275		0.10159	5.25813					0.16534	5.39253		0.19526	5.52226
				0.07293	4.49965		0.10245	5.26609					0.16554	5.40089		0.19586	5.53082
				0.07381	4.50656		0.10262	5.27406					0.16556	5.40925		0.19646	5.53938
				0.07478	4.51346		0.10278	5.28203					0.16646	5.41761		0.19689	5.54795
				0.07531	4.52036		0.10357	5.28999					0.16684	5.42597		0.1969	5.55651
				0.07644	4.52726		0.10458	5.29796					0.16762	5.43433		0.19697	5.56507
				0.077	4.53416		0.10491	5.30593					0.16805	5.44269		0.19796	5.57363
				0.07719	4.54106		0.10596	5.31389					0.16819	5.45105		0.19895	5.58219
				0.07738	4.54796		0.10622	5.32186					0.16841	5.46777		0.20043	5.59075
				0.07791	4.55487		0.10622	5.32983					0.1695	5.47613		0.20073	5.59931
				0.07805	4.56177		0.10732	5.33779					0.17118	5.49285		0.20213	5.60788
				0.07866	4.56867		0.10747	5.34576					0.17133	5.50121		0.20241	5.61644
				0.07868	4.58247		0.10838	5.35373					0.17342	5.50957		0.20317	5.625
				0.07928	4.58937		0.10855	5.3617					0.17342	5.51793		0.20393	5.63356
				0.08032	4.59627		0.10963	5.36966					0.17356	5.52629		0.20405	5.64212
				0.08048	4.60318		0.10985	5.37763					0.17392	5.53465		0.20413	5.65069
				0.08145	4.61008		0.1107	5.3856					0.17452	5.54301		0.20416	5.65925
				0.08148	4.61698		0.11187	5.39356					0.17472	5.55138		0.20643	5.67637
				0.08151	4.62388		0.11361	5.40153					0.17535	5.55974		0.20717	5.68493
				0.08203	4.63078		0.11363	5.4095					0.17633	5.57646		0.20784	5.69349
				0.08223	4.63768		0.11474	5.41746					0.17658	5.58482		0.20793	5.70205
				0.08228	4.64458		0.11512	5.42543					0.17757	5.59318		0.20793	5.71918
				0.08244	4.65148		0.11629	5.4334					0.17889	5.60154		0.20799	5.72774
				0.08285	4.65838		0.1165	5.44136					0.17896	5.6099		0.20829	5.7363
				0.08286	4.66529		0.11752	5.44933					0.17932	5.61826		0.20881	5.75343
				0.08332	4.67909		0.11789	5.4573					0.1808	5.62662		0.2101	5.76199
				0.08333	4.68599		0.11793	5.46526					0.18164	5.63498		0.21016	5.77055
				0.08337	4.69289		0.11798	5.4812					0.18247	5.6517		0.21128	5.77911
				0.08383	4.70669		0.11905	5.48916					0.18301	5.66006		0.21138	5.78767
				0.08439	4.7136		0.1192	5.49713					0.1833	5.66842		0.21283	5.79623
				0.08463	4.7205		0.11962	5.5051					0.18339	5.67678		0.21354	5.8048
				0.08478	4.7274		0.11991	5.51307					0.18343	5.68514		0.21371	5.81336
				0.08512	4.7412		0.11997	5.52103					0.18448	5.6935		0.21489	5.82192
				0.08604	4.7481		0.12155	5.529					0.1845	5.70186		0.21517	5.83048
				0.08619	4.7619		0.12158	5.53697					0.18478	5.71023		0.21565	5.8476
				0.08632	4.77571		0.12169	5.54493					0.18578	5.71859		0.21623	5.85616
				0.08651	4.78261		0.12177	5.5529					0.18607	5.72695		0.21732	5.86473
				0.08661	4.78951		0.12198	5.56087					0.18762	5.73531		0.21794	5.87329
				0.08685	4.79641		0.12249	5.56883					0.1878	5.75203		0.21832	5.88185
				0.08735	4.80331		0.12254	5.5768					0.18782	5.76039		0.22035	5.89041
				0.0878	4.81021		0.12289	5.58477					0.18804	5.76875		0.22109	5.89897
				0.08807	4.81712		0.12339	5.59273					0.1882	5.77711		0.22113	5.90753
				0.08859	4.82402		0.12367	5.60867					0.18991	5.78547		0.22299	5.9161
				0.08875	4.83092		0.12368	5.61663					0.19045	5.79383		0.22358	5.92466
				0.08921	4.83782		0.12469	5.63257					0.19061	5.80219		0.22368	5.93322
				0.0895	4.84472		0.12589	5.64053					0.19068	5.81055		0.22395	5.94178
				0.08961	4.85162		0.12636	5.6485					0.19076	5.81891		0.22409	5.95034
				0.08982	4.85852		0.12738	5.65647					0.19173	5.82727		0.22418	5.9589
				0.08987	4.86542		0.12741	5.6724					0.19253	5.83563		0.22447	5.96747
				0.08989	4.87233		0.12811	5.68037					0.19335	5.84399		0.22463	5.98459
				0.09014	4.87923		0.12813	5.70427					0.19433	5.85235		0.22533	6.00171
				0.09073	4.88613		0.12816	5.71224					0.19461	5.86071		0.22572	6.01027
				0.09086	4.89303		0.12965	5.7202					0.19526	5.86907		0.22782	6.01884
				0.0914	4.90683		0.12982	5.72817					0.19667	5.87744		0.22883	6.0274
				0.09206	4.91373		0.13032	5.73614					0.19674	5.8858		0.22898	6.03596
				0.09214	4.92063		0.13037	5.74411					0.19689	5.89416		0.22903	6.04452
				0.09399	4.92754		0.13166	5.75207					0.1969	5.90252		0.22941	6.05308
				0.09421	4.93444		0.13167	5.76004					0.19697	5.91088		0.22979	6.06164
				0.09432	4.94134		0.13171	5.768					0.1976	5.91924		0.2299	6.0702
				0.09436	4.94824		0.1319	5.77597					0.19796	5.9276		0.23003	6.07877
				0.09462	4.95514		0.13191	5.78394					0.19832	5.93596		0.23009	6.08733
				0.09533	4.96204		0.13199	5.79191					0.19856	5.94432		0.23111	6.09589
				0.0959	4.96894		0.13244	5.79987					0.19895	5.95268		0.23224	6.10445
				0.09633	4.97584		0.13272	5.80784					0.19938	5.96104		0.23237	6.11301
				0.09677	4.98275		0.13336	5.81581					0.1998	5.9694		0.23284	6.12157
				0.09677	4.98965		0.13413	5.83174					0.20073	5.97776		0.23287	6.13014
				0.09687	4.99655		0.13416	5.84767					0.20113	5.98612		0.23379	6.14726
				0.09715	5.00345		0.13421	5.86361					0.2016	5.99448		0.23398	6.17295
				0.09725	5.01035		0.13442	5.87157					0.20241	6.00284		0.23497	6.18151
				0.09731	5.01725		0.1346	5.87954					0.20277	6.01956		0.23553	6.19007
				0.09796	5.02416		0.13469	5.88751					0.20317	6.02792		0.23657	6.19863
				0.0981	5.03106		0.13519	5.89548					0.20393	6.03629		0.23825	6.20719
				0.09823	5.03796		0.13536	5.90344					0.20527	6.04465		0.2386	6.21575
				0.09827	5.04486		0.13537	5.91141					0.20563	6.05301		0.23905	6.22431
				0.09875	5.05176		0.13595	5.91937					0.20643	6.06137		0.23973	6.24144
				0.09923	5.05866		0.1368	5.92734					0.20717	6.06973		0.24008	6.25
				0.09959	5.07246		0.13728	5.93531					0.20793	6.08645		0.2414	6.25856
				0.09979	5.07937		0.13814	5.94328					0.20829	6.09481		0.24264	6.26712
				0.09995	5.08627		0.13829	5.95124					0.20881	6.11989		0.24376	6.27569
				0.10009	5.09317		0.13853	5.95921					0.21128	6.12825		0.24397	6.28425
				0.10059	5.10007		0.1388	5.96718					0.2113	6.13661		0.24462	6.29281
				0.10119	5.10697		0.13946	5.97514					0.21138	6.14497		0.24512	6.30137
				0.10126	5.12767		0.13975	5.98311					0.21284	6.15333		0.24596	6.30993
				0.1014	5.13458		0.14097	5.99108					0.21354	6.16169		0.24748	6.31849
				0.10165	5.14148		0.14185	5.99904					0.21371	6.17841		0.24749	6.32705
				0.10245	5.14838		0.14185	6.00701					0.21469	6.18677		0.24832	6.33562
				0.10262	5.15528		0.14204	6.01498					0.21565	6.2035		0.2484	6.35274
				0.10278	5.16218		0.14256	6.03091					0.21766	6.21185		0.24866	6.3613
				0.10313	5.16908		0.14266	6.03888					0.21771	6.22022		0.24873	6.36986
				0.10357	5.18979		0.14274	6.04685					0.21782	6.22858		0.24896	6.37843
				0.10458	5.19669		0.14302	6.05481					0.21794	6.23694		0.24905	6.38699
				0.10458	5.20359		0.14308	6.06278					0.21795	6.2453		0.24922	6.39555
				0.10491	5.21049		0.14406	6.07075					0.21797	6.25366		0.24928	6.40411
				0.10596	5.21739		0.1442	6.07871					0.22015	6.26202		0.24932	6.41267
				0.10622	5.22429		0.14512	6.08668					0.22035	6.27874		0.25017	6.42123
				0.10627	5.23119		0.14625	6.09465					0.22047	6.2871		0.25025	6.4298
				0.10732	5.2381		0.14634	6.10261					0.22275	6.29546		0.25063	6.43836
				0.10747	5.2519		0.14639	6.11058					0.22299	6.30382		0.25084	6.44692
				0.10776	5.2588		0.14658	6.11855					0.22318	6.31218		0.25112	6.45548
				0.10827	5.2657		0.14719	6.12651					0.22324	6.32054		0.25186	6.46404
				0.10838	5.2726		0.14719	6.13448					0.22447	6.33726		0.25279	6.4726
				0.10855	5.2795		0.14778	6.14245					0.22463	6.34562		0.25305	6.48116
				0.10963	5.2864		0.14842	6.15041					0.22572	6.35398		0.2547	6.48973
				0.10985	5.29331		0.1487	6.15838					0.22619	6.36234		0.25592	6.49829
				0.1107	5.30021		0.14998	6.16635					0.22867	6.37071		0.2561	6.50685
				0.11111	5.30711		0.15094	6.17431					0.22898	6.37906		0.25624	6.51541
				0.11187	5.32091		0.15166	6.18228					0.23111	6.38743		0.25658	6.52397
				0.11361	5.32781		0.15167	6.19025					0.23115	6.39579		0.2572	6.53253
				0.11363	5.33471		0.15212	6.19822					0.23191	6.40415		0.25812	6.5411
				0.11406	5.34162		0.15218	6.20618					0.232	6.41251		0.25821	6.54966
				0.11512	5.34852		0.15221	6.21415					0.23237	6.42923		0.25829	6.55822
				0.11527	5.35542		0.15285	6.22212					0.23379	6.43759		0.2587	6.56678
				0.11539	5.36232		0.15292	6.23008					0.23398	6.44595		0.25886	6.5839
				0.11629	5.36922		0.15325	6.23805					0.23457	6.45431		0.25887	6.59247
				0.1165	5.37612		0.1533	6.24602					0.23497	6.46267		0.2589	6.60103
				0.11755	5.38302		0.15361	6.25398					0.23553	6.47939		0.25922	6.60959
				0.11776	5.38992		0.15379	6.26195					0.2356	6.48775		0.25943	6.61815
				0.11798	5.39682		0.15419	6.26992					0.23661	6.49611		0.25951	6.62671
				0.11905	5.40373		0.15426	6.27788					0.23662	6.50447		0.25976	6.66096
				0.11962	5.41063		0.15502	6.28585					0.23686	6.51283		0.26074	6.66952
				0.1197	5.41753		0.15502	6.29382					0.23774	6.52119		0.26084	6.67808
				0.11991	5.42443		0.15512	6.30975					0.2384	6.52955		0.26284	6.68664
				0.1203	5.43133		0.15528	6.31772					0.2386	6.53791		0.26369	6.6952
				0.1204	5.44513		0.1562	6.32569					0.23864	6.54627		0.26491	6.70377
				0.12094	5.45204		0.15794	6.33365					0.23973	6.55464		0.26563	6.71233
				0.12177	5.45894		0.15866	6.34162					0.23991	6.563		0.26601	6.72089
				0.12198	5.46584		0.15884	6.34959					0.24039	6.57136		0.26658	6.72945
				0.12223	5.47274		0.15915	6.35755					0.24039	6.58808		0.26745	6.73801
				0.12242	5.47964		0.15934	6.36552					0.24081	6.59644		0.26829	6.74657
				0.12254	5.49344		0.16002	6.37349					0.24135	6.6048		0.26878	6.75514
				0.12289	5.50035		0.16007	6.38145					0.2414	6.61316		0.26958	6.7637
				0.12339	5.50725		0.1606	6.38942					0.24166	6.62152		0.27063	6.77226
				0.12367	5.52795		0.16164	6.39739					0.24264	6.62988		0.27079	6.78082
				0.12368	5.53485		0.16215	6.40535					0.24376	6.63824		0.27188	6.78938
				0.12469	5.54175		0.16247	6.41332					0.24528	6.6466		0.27243	6.79795
				0.12488	5.54865		0.16283	6.43722					0.24538	6.65496		0.27246	6.80651
				0.12546	5.55556		0.16298	6.44519					0.24554	6.66332		0.27296	6.81507
				0.12595	5.56246		0.16449	6.46112					0.24684	6.67168		0.2734	6.82363
				0.12669	5.56936		0.16534	6.49299					0.2484	6.6884		0.27349	6.83219
				0.12684	5.57626		0.16554	6.50096					0.24866	6.69676		0.274	6.84075
				0.12738	5.58316		0.16556	6.50892					0.24871	6.71349		0.27427	6.84931
				0.12741	5.59006		0.16819	6.51689					0.24873	6.72185		0.27468	6.85788
				0.12778	5.59696		0.16839	6.52486					0.24922	6.73021		0.27573	6.86644
				0.12811	5.60386		0.16856	6.53282					0.24928	6.73857		0.27789	6.88356
				0.12813	5.61767		0.16917	6.54079					0.24937	6.74693		0.27893	6.89212
				0.12816	5.62457		0.16973	6.54876					0.24937	6.75529		0.2796	6.90925
				0.12865	5.63147		0.17056	6.55672					0.24941	6.76365		0.27962	6.91781
				0.12935	5.63837		0.17056	6.56469					0.25084	6.77201		0.28092	6.92637
				0.12965	5.64527		0.17079	6.57266					0.25357	6.78037		0.28114	6.93493
				0.12982	5.65217		0.17118	6.58063					0.2547	6.78873		0.28134	6.94349
				0.12992	5.65907		0.17133	6.58859					0.25486	6.79709		0.28136	6.95205
				0.1303	5.66598		0.17149	6.59656					0.2557	6.80545		0.28158	6.96062
				0.13032	5.67978		0.1715	6.60452					0.25658	6.81381		0.28272	6.96918
				0.13037	5.69358		0.17173	6.61249					0.2572	6.82217		0.28274	6.97774
				0.13075	5.70048		0.17188	6.62046					0.25812	6.83053		0.28325	6.9863
				0.13166	5.70738		0.17392	6.62843					0.25821	6.83889		0.28332	6.99486
				0.13167	5.71429		0.17451	6.63639					0.25886	6.87233		0.28335	7.00343
				0.13171	5.72119		0.17452	6.64436					0.25887	6.8807		0.2839	7.01199
				0.1319	5.72809		0.17454	6.65233					0.25922	6.88906		0.28445	7.02055
				0.13199	5.74189		0.17472	6.66029					0.25943	6.89742		0.28454	7.02911
				0.13244	5.74879		0.17479	6.66826					0.25976	6.9225		0.28479	7.03767
				0.13272	5.7626		0.17535	6.69216					0.26036	6.93086		0.28661	7.04623
				0.13336	5.7695		0.17586	6.70013					0.26065	6.93922		0.28938	7.0548
				0.13342	5.7764		0.176	6.70809					0.26084	6.94758		0.2912	7.06336
				0.13413	5.7833		0.17625	6.72403					0.26313	6.95594		0.29143	7.07192
				0.13416	5.7971		0.17633	6.74793					0.26316	6.9643		0.29216	7.08048
				0.13421	5.8109		0.17658	6.75589					0.26328	6.97266		0.29277	7.08904
				0.13442	5.8178		0.17757	6.76386					0.26369	6.98102		0.29315	7.0976
				0.1346	5.82471		0.17856	6.77183					0.26386	6.98938		0.29317	7.10616
				0.13469	5.83161		0.17932	6.78776					0.26422	6.99774		0.29332	7.11473
				0.13558	5.83851		0.17992	6.79573					0.26458	7.0061		0.29425	7.12329
				0.13567	5.84541		0.18025	6.8037					0.26491	7.01446		0.29551	7.13185
				0.13595	5.85231		0.18093	6.81166					0.26529	7.02282		0.29551	7.14897
				0.13666	5.85921		0.18164	6.81963					0.26601	7.03118		0.29618	7.15753
				0.13829	5.86611		0.18181	6.8276					0.26633	7.03955		0.29697	7.1661
				0.1388	5.87302		0.18197	6.83556					0.26829	7.04791		0.29738	7.17466
				0.14044	5.87992		0.18199	6.84353					0.26878	7.05627		0.29769	7.18322
				0.14097	5.88682		0.18247	6.8515					0.26883	7.06463		0.29775	7.19178
				0.14099	5.89372		0.18301	6.85947					0.26888	7.07299		0.29791	7.20034
				0.14185	5.90062		0.18303	6.86743					0.26958	7.08135		0.29844	7.2089
				0.14185	5.90752		0.1833	6.8754					0.27097	7.08971		0.29862	7.21747
				0.14204	5.91442		0.18339	6.89133					0.27137	7.09807		0.29873	7.22603
				0.14255	5.92133		0.18343	6.8993					0.27139	7.10643		0.29988	7.23459
				0.14256	5.92823		0.18578	6.90727					0.27308	7.11479
				0.14274	5.93513		0.18607	6.91523					0.2734	7.12315
				0.14308	5.94203		0.18661	6.93117					0.27349	7.13151
				0.14308	5.94893		0.18753	6.93913					0.27427	7.13987
				0.14378	5.95583		0.18762	6.9471					0.27439	7.14823
				0.14406	5.96273		0.1878	6.96303					0.27497	7.15659
				0.14538	5.96963		0.18782	6.971					0.27573	7.16495
				0.14607	5.97654		0.18897	6.97897					0.27625	7.17331
				0.14625	5.98344		0.18923	6.98693					0.27789	7.18167
				0.14634	5.99034		0.18928	6.9949					0.27799	7.19003
				0.14658	5.99724		0.18957	7.00287					0.27889	7.19839
				0.14685	6.00414		0.19045	7.01084					0.27893	7.20676
				0.14719	6.01104		0.19365	7.0188					0.27893	7.21512
				0.14778	6.01794		0.19416	7.02677					0.2795	7.22348
				0.14838	6.02485		0.19438	7.03474					0.2796	7.23184
				0.14842	6.04555		0.19446	7.0427					0.27962	7.24856
				0.14998	6.05935		0.19461	7.05067					0.27976	7.25692
				0.15025	6.06625		0.19493	7.05864					0.28024	7.26528
				0.15083	6.07315		0.19526	7.0666					0.28076	7.27364
				0.15094	6.08005		0.19527	7.07457					0.2809	7.282
				0.15162	6.08696		0.19528	7.08254					0.28107	7.29036
				0.15167	6.09386		0.19582	7.0905					0.28136	7.29872
				0.15212	6.10076		0.19667	7.09847					0.28136	7.30708
				0.15221	6.10766		0.19689	7.10644					0.28222	7.31544
				0.15243	6.11456		0.19695	7.1144					0.28325	7.3238
				0.15285	6.12146		0.19702	7.12237					0.2839	7.33216
				0.15292	6.12836		0.1972	7.13034					0.28475	7.34052
				0.15325	6.14217		0.19808	7.1383					0.28479	7.34888
				0.15361	6.14907		0.19832	7.14627					0.28495	7.35724
				0.15402	6.15597		0.19895	7.15424					0.28501	7.36561
				0.15408	6.16287		0.19938	7.16221					0.28573	7.37397
				0.15419	6.16977		0.1998	7.17017					0.28588	7.38233
				0.15426	6.17667		0.20043	7.17814					0.28666	7.39069
				0.15502	6.19048		0.20213	7.19407					0.29034	7.39905
				0.15512	6.20428		0.20225	7.20204					0.29119	7.40741
				0.15528	6.21118		0.20241	7.21001					0.29142	7.41577
				0.15531	6.21808		0.20277	7.23391					0.29143	7.42413
				0.15546	6.22498		0.20317	7.24187					0.29203	7.43249
				0.15593	6.23188		0.20405	7.24984					0.29277	7.44085
				0.15596	6.23879		0.20459	7.25781					0.29332	7.44921
				0.15604	6.24569		0.20568	7.26577					0.29377	7.45757
				0.1562	6.25259		0.20601	7.27374					0.29453	7.46593
				0.15668	6.25949		0.20636	7.28171					0.29501	7.47429
				0.15706	6.26639		0.20656	7.28967					0.29661	7.48265
				0.15791	6.27329		0.20717	7.29764					0.29704	7.49101
				0.15794	6.28019		0.20793	7.30561					0.29775	7.50773
				0.1586	6.28709		0.20793	7.31358					0.29849	7.51609
				0.15861	6.294		0.20829	7.32951					0.29861	7.52445
				0.15863	6.3009		0.20881	7.33748					0.29871	7.53282
				0.15884	6.3078		0.20949	7.34544					0.29873	7.54117
				0.159	6.3147		0.2101	7.35341					0.29983	7.54954
				0.15915	6.3216		0.21016	7.36138					0.29988	7.5579
				0.15921	6.3285		0.21047	7.36934
				0.15934	6.3354		0.2105	7.37731
				0.15967	6.3423		0.2113	7.38528
				0.1604	6.36301		0.21283	7.39324
				0.1606	6.36991		0.21354	7.40121
				0.16101	6.37681		0.21362	7.40918
				0.16164	6.38371		0.21371	7.41714
				0.16247	6.39061		0.21389	7.42511
				0.16283	6.40442		0.21565	7.44901
				0.16298	6.41132		0.2163	7.45698
				0.16449	6.41822		0.21651	7.46495
				0.16509	6.42512		0.21771	7.47291
				0.16534	6.44583		0.21795	7.48088
				0.16554	6.45273		0.21825	7.48885
				0.16646	6.45963		0.21948	7.49681
				0.16839	6.46653		0.21969	7.50478
				0.16856	6.48033		0.22035	7.52071
				0.16939	6.48723		0.22113	7.53665
				0.1695	6.49413		0.22275	7.54461
				0.16994	6.50794		0.22299	7.55258
				0.17026	6.51484		0.22324	7.56055
				0.17037	6.52174		0.22385	7.56851
				0.17056	6.52864		0.22418	7.57648
				0.17056	6.53554		0.22447	7.59242
				0.17079	6.54244		0.22463	7.60835
				0.17118	6.54934		0.22541	7.61632
				0.17133	6.55625		0.22619	7.62428
				0.17149	6.57005		0.22626	7.63225
				0.1715	6.57695		0.22646	7.64818
				0.17173	6.58385		0.22697	7.65615
				0.17181	6.59075		0.22883	7.66412
				0.17188	6.59765		0.22903	7.67208
				0.17392	6.60456		0.22979	7.68005
				0.17451	6.63216		0.23003	7.68802
				0.17452	6.63906		0.23111	7.69599
				0.17454	6.64596		0.23115	7.70395
				0.17479	6.65286		0.23191	7.71192
				0.17535	6.67357		0.232	7.71988
				0.17586	6.68047		0.23237	7.72785
				0.176	6.69427		0.23284	7.73582
				0.17625	6.70808		0.23287	7.74379
				0.17633	6.72878		0.23345	7.75175
				0.17757	6.73568		0.23379	7.75972
				0.17798	6.74258		0.23398	7.76769
				0.1788	6.74948		0.23457	7.77565
				0.17889	6.75638		0.23497	7.78362
				0.17932	6.77709		0.23511	7.79159
				0.17992	6.78399		0.23553	7.79955
				0.18093	6.79089		0.23661	7.80752
				0.18106	6.79779		0.23662	7.81549
				0.18164	6.80469		0.23686	7.82345
				0.18181	6.81159		0.23687	7.83142
				0.18197	6.8185		0.2377	7.83939
				0.18199	6.8254		0.23825	7.84736
				0.18247	6.8392		0.2386	7.86329
				0.18255	6.8461		0.23973	7.87126
				0.18301	6.853		0.24008	7.87922
				0.1833	6.86681		0.24039	7.88719
				0.18338	6.87371		0.24107	7.89516
				0.18343	6.88751		0.24135	7.90312
				0.18448	6.89441		0.2414	7.91109
				0.18462	6.90131		0.24166	7.91906
				0.18478	6.90821		0.24264	7.93499
				0.18578	6.91511		0.24376	7.95092
				0.18607	6.92202		0.24397	7.95889
				0.18661	6.92892		0.24418	7.96686
				0.18753	6.93582		0.24462	7.97483
				0.1878	6.94962		0.24465	7.98279
				0.18782	6.95652		0.24469	7.99076
				0.18897	6.96342		0.24528	7.99873
				0.18923	6.97032		0.24683	8.00669
				0.18928	6.97723		0.24695	8.01466
				0.18957	6.98413		0.24701	8.02263
				0.19045	6.99103		0.2472	8.03059
				0.19205	6.99793		0.24748	8.03856
				0.19253	7.00483		0.24749	8.04653
				0.19321	7.01173		0.2484	8.05449
				0.19395	7.01863		0.24873	8.06246
				0.19416	7.02553		0.24932	8.07043
				0.19438	7.03244		0.24937	8.07839
				0.19461	7.03934		0.24937	8.08636
				0.19493	7.04624		0.24941	8.09433
				0.19526	7.05314		0.25063	8.10229
				0.19527	7.06004		0.25065	8.11026
				0.19528	7.06694		0.25084	8.11823
				0.19667	7.07384		0.25153	8.12619
				0.19674	7.08075		0.25475	8.13416
				0.19689	7.08765		0.2561	8.14213
				0.1969	7.09455		0.25611	8.1501
				0.19695	7.10145		0.25624	8.15806
				0.19702	7.10835		0.25745	8.16603
				0.1972	7.11525		0.25812	8.174
				0.1976	7.12215		0.25821	8.18196
				0.19796	7.12906		0.25829	8.18993
				0.19808	7.13596		0.25886	8.21383
				0.19832	7.14286		0.25887	8.2218
				0.19938	7.14976		0.2589	8.22976
				0.20043	7.15666		0.25943	8.23773
				0.20066	7.16356		0.25976	8.2696
				0.2016	7.17046		0.2599	8.27756
				0.20184	7.17736		0.26036	8.28553
				0.20213	7.19117		0.2605	8.2935
				0.20225	7.19807		0.26131	8.30147
				0.20241	7.20497		0.26201	8.30943
				0.20277	7.21877		0.26284	8.3174
				0.20317	7.23257		0.26313	8.32537
				0.20388	7.23948		0.26369	8.33333
				0.20405	7.25328		0.26386	8.3413
				0.20413	7.26018		0.26529	8.34927
				0.20416	7.26708		0.26745	8.35723
				0.20527	7.27398		0.26776	8.3652
				0.20528	7.28088		0.26829	8.37317
				0.20568	7.28779		0.26861	8.38113
				0.20586	7.29469		0.26883	8.3891
				0.20636	7.30159		0.26937	8.39707
				0.20643	7.30849		0.26958	8.40503
				0.2076	7.31539		0.27063	8.413
				0.20784	7.32229		0.27089	8.42097
				0.20793	7.343		0.27092	8.42894
				0.20793	7.3568		0.27097	8.4369
				0.20799	7.3637		0.27125	8.44487
				0.20829	7.3775		0.27147	8.45284
				0.20839	7.3844		0.272	8.4608
				0.20843	7.3913		0.27233	8.46877
				0.20873	7.39821		0.27243	8.47674
				0.20881	7.41201		0.27246	8.4847
				0.20949	7.41891		0.27308	8.49267
				0.2101	7.42581		0.27399	8.50064
				0.2105	7.43271		0.274	8.5086
				0.2113	7.43961		0.27468	8.51657
				0.21284	7.44651		0.27602	8.52454
				0.21354	7.45342		0.27789	8.54844
				0.21362	7.46032		0.27789	8.5564
				0.21371	7.46722		0.27799	8.56437
				0.21389	7.47412		0.2796	8.58031
				0.21469	7.48102		0.27962	8.58827
				0.21489	7.48792		0.27962	8.59624
				0.21517	7.49482		0.27976	8.60421
				0.21565	7.52243		0.28024	8.61217
				0.21623	7.52933		0.28092	8.62014
				0.21651	7.53623		0.28107	8.62811
				0.21771	7.54313		0.28136	8.63607
				0.21782	7.55004		0.28136	8.64404
				0.21795	7.55694		0.28222	8.65201
				0.21825	7.56384		0.28272	8.65997
				0.21832	7.57074		0.28274	8.66794
				0.21897	7.57764		0.28294	8.67591
				0.2191	7.58454		0.28332	8.69184
				0.21936	7.59144		0.28335	8.69981
				0.21948	7.59834		0.2837	8.70778
				0.21969	7.60525		0.2839	8.71574
				0.21969	7.61215		0.28475	8.72371
				0.22015	7.61905		0.28573	8.73168
				0.22035	7.63285		0.28585	8.73964
				0.22047	7.63975		0.28637	8.74761
				0.22109	7.64665		0.28666	8.75558
				0.22113	7.65355		0.28838	8.76354
				0.22275	7.66045		0.28931	8.77151
				0.22279	7.66736		0.28938	8.78744
				0.22303	7.67426		0.28962	8.79541
				0.22315	7.68116		0.29032	8.80338
				0.22324	7.68806		0.29108	8.81134
				0.22358	7.69496		0.29203	8.81931
				0.22395	7.70186		0.29332	8.82728
				0.22403	7.70876		0.29453	8.83525
				0.22418	7.71567		0.29501	8.84321
				0.22447	7.72257		0.29544	8.85118
				0.22463	7.73637		0.29551	8.86711
				0.22533	7.75017		0.29704	8.87508
				0.22541	7.75707		0.29775	8.88305
				0.22572	7.76398		0.29791	8.89101
				0.22619	7.77088		0.29861	8.89898
				0.22626	7.77778		0.29871	8.90695
				0.22697	7.78468		0.29988	8.91491
				0.22903	7.79158		0.29994	8.92288
				0.22941	7.79848
				0.22979	7.80538
				0.2299	7.81228
				0.23003	7.82609
				0.23009	7.83299
				0.23081	7.83989
				0.23115	7.84679
				0.23191	7.85369
				0.232	7.86059
				0.23237	7.8744
				0.23284	7.8813
				0.23345	7.8882
				0.23379	7.8951
				0.23398	7.902
				0.23457	7.9089
				0.23497	7.9158
				0.23511	7.92961
				0.23513	7.93651
				0.23553	7.94341
				0.23661	7.95031
				0.23662	7.95721
				0.23686	7.96411
				0.23687	7.97101
				0.2377	7.97792
				0.2384	7.98482
				0.2386	7.99172
				0.23874	7.99862
				0.23905	8.00552
				0.23939	8.01242
				0.23973	8.01932
				0.24166	8.02623
				0.24264	8.04003
				0.24319	8.04693
				0.24376	8.05383
				0.24397	8.06073
				0.24418	8.07453
				0.24462	8.08834
				0.24469	8.09524
				0.24512	8.10214
				0.24538	8.10904
				0.24695	8.11594
				0.24701	8.12284
				0.2472	8.12974
				0.2484	8.14355
				0.24866	8.15045
				0.24871	8.15735
				0.24873	8.16425
				0.24928	8.17115
				0.24932	8.17805
				0.24937	8.18496
				0.24941	8.19186
				0.25063	8.19876
				0.25065	8.20566
				0.25084	8.21946
				0.25186	8.22636
				0.25305	8.23326
				0.25475	8.24017
				0.25486	8.24707
				0.2557	8.25397
				0.25611	8.26087
				0.25612	8.26777
				0.25624	8.28157
				0.2572	8.28848
				0.25745	8.29538
				0.25812	8.30228
				0.25821	8.30918
				0.25886	8.33678
				0.25943	8.34369
				0.25976	8.36439
				0.26036	8.37129
				0.26065	8.37819
				0.26074	8.38509
				0.26131	8.39199
				0.26313	8.3989
				0.26316	8.4058
				0.26328	8.4127
				0.26369	8.4196
				0.26422	8.4265
				0.26529	8.4334
				0.26563	8.4403
				0.26633	8.44721
				0.26776	8.46101
				0.26829	8.46791
				0.2684	8.47481
				0.26883	8.48171
				0.26937	8.48861
				0.26958	8.49551
				0.27089	8.50241
				0.27092	8.50932
				0.27097	8.51622
				0.27139	8.52312
				0.272	8.53002
				0.27233	8.53692
				0.27243	8.54382
				0.27246	8.55072
				0.2725	8.56453
				0.27308	8.57143
				0.27399	8.57833
				0.274	8.58523
				0.27427	8.59213
				0.27789	8.61284
				0.27789	8.61974
				0.27794	8.62664
				0.27893	8.63354
				0.27893	8.64044
				0.2795	8.64734
				0.27962	8.65424
				0.27962	8.66115
				0.28024	8.66805
				0.28042	8.67495
				0.28107	8.68185
				0.28114	8.68875
				0.28116	8.69565
				0.28132	8.70255
				0.28136	8.70946
				0.28222	8.71636
				0.28272	8.72326
				0.28274	8.73706
				0.28294	8.74396
				0.28332	8.75776
				0.2837	8.76467
				0.2839	8.77157
				0.28445	8.77847
				0.28454	8.78537
				0.28475	8.79227
				0.28479	8.79917
				0.28495	8.80607
				0.28573	8.81297
				0.28585	8.81988
				0.28588	8.82678
				0.28637	8.83368
				0.28838	8.84058
				0.28931	8.84748
				0.28938	8.86128
				0.28962	8.86819
				0.29034	8.87509
				0.29049	8.88199
				0.29108	8.88889
				0.2912	8.89579
				0.29143	8.90269
				0.29203	8.90959
				0.29317	8.91649
				0.29332	8.92339
				0.29405	8.9303
				0.29425	8.9372
				0.29453	8.9441
				0.29501	8.951
				0.29544	8.9579
				0.29551	8.9648
				0.29618	8.97171
				0.29661	8.97861
				0.29704	8.98551
				0.29738	8.99241
				0.29757	8.99931
				0.29769	9.00621
				0.29775	9.01311
				0.29791	9.02001
				0.29808	9.02692
				0.29861	9.03382
				0.29862	9.04072
				0.29871	9.04762
				0.29987	9.05452
				0.29988	9.06142
				0.29994	9.06832

## Sheet: Fig.2a
	Fig. 2a	Enrichment analyses of ABC variants in each functional category of genomic distribution compared with control variants
	OR	BLCA	BRCA	CESC	CRC	DLBC	ESCA	GBM	HNSC	KIRC	LAML	LIHC	LUAD	Nueo	OV	PAAD	PRAD	SARC	SKCM	THCA	UCEC
	3'UTR	1.65422	1.73181	1.69488	2.06349	2.17079	2.8435	2.01843	1.78115	2.22199	1.91694	2.31202	1.61773	2.10404	2.88658	1.9635	2.1532	1.99533	2.23243	1.34333	2.08814
	5'UTR	4.94073	7.92079	7.58408	6.25651	4.17157	10.7437	5.6002	10.7735	4.68117	5.73685	9.83516	5.95575	10.5666	12.0872	6.08811	6.27969	7.67045	9.39932	10.9404	13.7655
	Downstream	0.778073	1.12256	1.09615	1.15979	1.37479	1.13683	1.22348	1.13655	1.20721	1.15433	1.18897	1.20654	1.22471	1.24672	1.13396	1.18477	1.07817	1.13613	1.10126	1.06917
	Intergenic	0.555494	0.366974	0.388256	0.35563	0.31738	0.250455	0.350229	0.41307	0.385727	0.286535	0.319237	0.413122	0.370117	0.265785	0.257255	0.304116	0.419932	0.30384	0.340213	0.362238
	Intron	1.04786	0.787926	0.765958	0.700215	0.873025	0.559959	0.740714	0.722119	0.813362	0.770127	0.6883	0.816326	0.737113	0.480336	0.846574	0.937991	0.86993	0.583392	0.791022	0.594781
	Missense	1.57665	1.21261	1.16642	1.75303	1.68078	2.43944	1.63182	2.14749	1.64689	1.56992	1.78476	0.791991	2.29711	2.30876	1.25354	1.53436	1.23939	2.30695	1.9573	2.1675
	Non-coding exon	0.633642	1.54463	1.43151	1.0654	1.06442	1.07202	1.13832	1.48506	1.14714	1.6582	1.49876	1.29924	1.41678	1.34443	1.29098	0.758525	1.32232	1.681	0.863971	1.00334
	Sequence feature	1.1186	1.06573	1.1348	1.18213	1.23008	0.931438	0.83049	1.33119	1.51763	1.17863	1.0908	0.969299	0.91438	1.01067	1.23256	1.58514	1.31166	1.23677	0.929509	1.12113
	Splice region	1.62348	3.2194	2.27909	2.7218	2.30074	3.48099	2.00095	2.31249	3.39512	2.03458	2.91538	1.38032	2.17641	4.66901	2.45181	2.28665	2.36715	2.35588	2.15249	3.23038
	Synonymous	2.15066	1.83606	1.06787	2.16686	2.1017	5.12066	1.39413	1.81735	2.21299	2.05367	2.68436	1.33158	3.19941	2.85566	1.6598	2.10867	1.78477	2.43223	2.35582	2.96135
	TF binding site	8.75191	19.4064	19.3484	15.488	13.4848	16.0628	20.1055	30.3523	13.7008	13.9031	21.9185	14.1446	23.2505	27.8802	15.015	8.13413	22.8886	18.9648	17.0172	15.1277
	Upstream	1.40473	2.98017	3.12871	3.22813	2.77663	3.83056	3.23406	2.85179	2.72825	3.55515	3.37811	2.82295	2.75446	4.12404	3.5618	2.84682	2.63777	3.91139	3.17117	3.50294
	P value	BLCA	BRCA	CESC	CRC	DLBC	ESCA	GBM	HNSC	KIRC	LAML	LIHC	LUAD	Nueo	OV	PAAD	PRAD	SARC	SKCM	THCA	UCEC
	3'UTR	1.41674e-06	3.76339e-10	2.45183e-10	2.03525e-17	1.63559e-27	3.72367e-31	3.09014e-18	1.44593e-10	1.36423e-30	1.65949e-17	3.43962e-27	8.58703e-09	9.505e-14	1.17307e-40	1.51648e-16	1.04999e-19	1.42726e-19	4.92917e-18	0.0039672	2.07472e-14
	5'UTR	4.27736e-50	2.46003e-77	4.15661e-69	5.20353e-66	8.36455e-44	4.63887e-68	2.11345e-58	1.33187e-100	3.74403e-57	2.69139e-69	2.65794e-87	3.07035e-56	2.37723e-74	6.60211e-110	5.49553e-53	3.44476e-49	3.53847e-70	3.58569e-96	3.19577e-90	2.48005e-107
	Downstream	1.46821e-11	0.000369076	0.00403315	2.22143e-06	1.7049e-31	0.0015902	5.10552e-11	0.00012217	2.99945e-13	6.58589e-07	1.01844e-08	8.02578e-11	5.84494e-08	6.74963e-12	3.87181e-05	3.06399e-07	0.0130412	0.000346807	0.00623051	0.0709065
	Intergenic	8.75814e-89	3.43e-73	3.43e-73	3.43e-73	3.43e-73	3.43e-73	3.43e-73	6.47423622310369e-320	3.43e-73	3.43e-73	3.43e-73	3.43e-73	5.71674e-299	3.43e-73	3.43e-73	3.43e-73	3.43e-73	3.43e-73	3.43e-73	1.548E-318
	Intron	0.0932257	1.34415e-28	3.93568e-39	2.98895e-63	8.64158e-14	2.26713e-96	2.16209e-49	1.86896e-49	8.48688e-33	4.2809e-43	3.75764e-74	2.22094e-26	6.44082e-34	4.59159e-216	4.6375e-17	0.00325232	1.04889e-12	4.19241e-107	1.40406e-24	2.14008e-93
	Missense	0.00158588	0.167138	0.302118	2.50205e-05	7.57142e-05	5.20158e-10	0.00056315	1.38761e-07	1.08456e-05	0.000481761	6.18291e-06	0.092504	6.15201e-08	2.58449e-12	0.092232	0.0041847	0.128303	7.13577e-10	2.38142e-06	7.74234e-08
	Non-coding exon	0.00243686	0.00789019	0.0289014	0.747663	0.717837	0.766394	0.467654	0.0204406	0.371075	0.000431063	0.0104417	0.109112	0.0581012	0.0968028	0.160118	0.148198	0.0641299	0.00379409	0.500138	1
	Sequence feature	0.496243	0.616591	0.27552	0.183095	0.0348613	0.694571	0.122021	0.0311311	3.80412e-06	0.114551	0.459742	0.789258	0.542624	0.950337	0.0475819	7.66269e-05	0.0132321	0.0716911	0.579781	0.41517
	Splice region	0.0372392	7.33444e-08	4.52725e-05	9.17256e-06	1.61379e-05	1.11075e-07	0.00140797	0.000155647	4.48867e-11	0.000144061	7.94876e-08	0.0919783	0.000294836	8.5996e-14	3.65071e-06	0.000127226	3.12421e-05	2.62403e-05	0.000591479	1.66008e-06
	Synonymous	6.46598e-08	1.49606e-05	0.660145	6.9626e-08	1.09357e-08	1.68978e-26	0.019322	8.34964e-06	2.18737e-12	2.10178e-07	2.46055e-14	0.0433729	7.71338e-14	1.27086e-16	0.00020011	5.78574e-07	1.76992e-05	6.77785e-10	2.61482e-08	5.16159e-14
	TF binding site	2.10221e-33	9.67065e-63	1.59579e-75	7.96826e-74	7.14908e-54	1.50502e-39	7.58751e-70	1.44359e-68	2.26023e-66	3.43315e-73	1.87998e-97	2.89643e-60	2.01445e-50	3.4567e-82	8.40009e-68	9.90816e-32	5.29504e-55	1.86186e-52	8.5282e-50	2.04778e-49
	Upstream	2.6143e-36	3.43e-73	3.43e-73	3.43e-73	3.43e-73	3.43e-73	3.43e-73	3.43e-73	3.43e-73	3.43e-73	3.43e-73	3.43e-73	7.70431e-278	3.43e-73	3.43e-73	3.43e-73	3.43e-73	3.43e-73	3.43e-73	3.43e-73

## Sheet: Fig.2b
	Fig. 2b	Enrichment analyses of ABC variants in regulatory elements
	OR	H3K27ac	H3K4me2	H3K9ac	H3K4me1	H3K4me3	H3K27me3	H3K36me3	TF
	BLCA	6.44616	6.36578	5.91859	5.05535	5.60879	0.827051	1.57421	4.53636
	BRCA	15.3618	14.23	5.75807	6.81593	5.11792	0.985571	1.45479	2.10232
	CESC	15.4119	13.1745	7.07954	6.09244	6.8881	1.12056	1.48867	2.42777
	CRC	11.7094	12.119	7.02777	6.54598	6.08412	0.932425	1.35069	2.0494
	DLBC	9.66054	7.43259	4.72301	6.38916	4.36815	0.872923	1.608	0.634825
	ESCA	5.51947	6.06732	6.05992	6.23901	5.55944	0.800609	1.57539	3.72032
	GBM	6.5996	5.06678	3.83275	5.02535	3.26346	0.912252	1.44652	1.67015
	HNSC	8.26515	7.77901	5.9572	4.41048	5.96079	0.856659	1.21232	2.78146
	KIRC	3.35541	2.69567	2.63403	2.96086	2.18135	0.979549	1.51154	1.18642
	LAML	5.45865	4.20415	3.62181	3.06765	3.32918	0.892315	1.32048	2.76367
	LIHC	8.14872	7.78713	3.84885	4.84003	3.83825	0.82569	1.2234	2.78668
	LUAD	15.7459	15.6437	5.86349	6.48258	4.33306	0.908529	1.29732	1.35703
	NB	6.6523	4.56365	5.22462	7.44358	4.45932	0.908529	2.1044	4.41706
	OV	3.86873	4.19157	3.88708	4.12308	3.90511	1.15831	1.43364	3.14622
	PAAD	15.0596	10.1986	7.22666	6.12269	7.09256	1.01639	1.76114	1.90398
	PRAD	11.4729	2.69903	2.36307	2.68119	2.4229	0.875412	2.03457	1.47377
	SARC	9.18328	1.97766	2.72497	3.4619	2.28333	1.00452	1.40247	1.08426
	SKCM	3.65232	3.58424	4.07447	3.25148	3.48644	1.06186	1.6184	2.20822
	THCA	6.36865	6.10193	4.41112	5.11166	4.33276	0.944596	1.61986	3.02119
	UCEC	6.01113	5.01694	4.58964	3.88671	4.22313	1.15237	1.24385	2.05302
	P value	H3K27ac	H3K4me2	H3K9ac	H3K4me1	H3K4me3	H3K27me3	H3K36me3	TF
	BLCA	7.79e-220	7.79e-220	7.79e-220	7.79e-220	7.79e-220	2.82e-15	1.19e-51	1.19e-51
	BRCA	7.79e-220	7.79e-220	7.79e-220	7.79e-220	7.79e-220	0.488687	6.18e-54	8.65e-149
	CESC	7.79e-220	7.79e-220	7.79e-220	7.79e-220	7.79e-220	2.59e-08	4.36e-64	1.96e-259
	CRC	7.79e-220	7.79e-220	7.79e-220	7.79e-220	7.79e-220	0.000976002	2.75e-36	4.53e-147
	DLBC	7.79e-220	7.79e-220	7.79e-220	7.79e-220	7.79e-220	2.4e-12	2.22e-122	9.27e-124
	ESCA	7.79e-220	7.79e-220	7.79e-220	7.79e-220	7.79e-220	2.09e-20	3.12e-62	3.12e-62
	GBM	7.79e-220	7.79e-220	7.79e-220	7.79e-220	7.79e-220	3.98e-06	1.2e-59	6.49e-105
	HNSC	7.79e-220	7.79e-220	7.79e-220	7.79e-220	7.79e-220	1.51e-12	4.73e-13	4.73e-13
	KIRC	7.79e-220	7.79e-220	7.79e-220	7.79e-220	7.79e-220	0.240368	8.96e-105	2.96e-21
	LAML	7.79e-220	7.79e-220	7.79e-220	7.79e-220	7.79e-220	5.14e-09	7.3e-44	8.16e-289
	LIHC	7.79e-220	7.79e-220	7.79e-220	7.79e-220	7.79e-220	2.24e-21	1.23e-19	8.720E-321
	LUAD	7.79e-220	7.79e-220	7.79e-220	7.79e-220	7.79e-220	7.24e-07	1.35e-31	3.04e-41
	NB	7.79e-220	7.79e-220	7.79e-220	7.79e-220	7.79e-220	2.86e-120	2.44e-133	2.44e-133
	OV	7.79e-220	7.79e-220	7.79e-220	7.79e-220	7.79e-220	4.47e-12	4.91e-53	4.91e-53
	PAAD	7.79e-220	7.79e-220	7.79e-220	7.79e-220	7.79e-220	0.418147	8.21e-144	1.37e-160
	PRAD	7.79e-220	7.79e-220	7.79e-220	7.79e-220	7.79e-220	3.6e-09	2.82e-200	3.23e-70
	SARC	7.79e-220	7.79e-220	7.79e-220	7.79e-220	7.79e-220	0.82413	1.63e-47	7.4e-05
	SKCM	7.79e-220	7.79e-220	7.79e-220	7.79e-220	7.79e-220	0.00941071	6.51e-71	9.88e-228
	THCA	7.79e-220	7.79e-220	7.79e-220	7.79e-220	7.79e-220	0.00821018	6.89e-79	6.89e-79
	UCEC	7.79e-220	7.79e-220	7.79e-220	7.79e-220	7.79e-220	1.09e-08	4.82e-13	5.39e-133

## Sheet: Fig.2c
	Fig. 2c	Heatmap of enrichment analyses for ABC variants within TF-binding sites
	Cancer	TF	OR	P value
	BLCA	NR2F6
	BLCA	NRF1	1.5946	3.83e-14
	BLCA	PKNOX1	2.92227	1.41e-05
	BLCA	RCOR1	1.9198	8.9e-07
	BLCA	REST	2.03357	1.53e-11
	BLCA	RFX1
	BLCA	BHLHE40	1.99502	3.23e-21
	BLCA	RFX5	1.8675	3.42e-05
	BLCA	RNF2	1.56123	6.66e-05
	BLCA	SP1
	BLCA	TBP	2.4304	0.0164958
	BLCA	TCF12
	BLCA	TCF7L2	2.52546	2.14e-37
	BLCA	TEAD4	8.69098	1.34e-09
	BLCA	TFAP4	1.94404	1.25e-28
	BLCA	TRIM24
	BLCA	USF1	1.33883	0.0226902
	BLCA	YY1	2.13839	5.74e-22
	BLCA	ZBTB33	2.2281	0.0131352
	BLCA	ZBTB40	1.51381	0.0038949
	BLCA	ZEB2	3.48206	0.00132245
	BRCA	NR2F6	2.06688	0.0314262
	BRCA	NRF1
	BRCA	PKNOX1	3.49476	1.04e-07
	BRCA	RCOR1
	BRCA	REST	1.41828	1.49e-05
	BRCA	RFX1
	BRCA	BHLHE40	1.44512	1.15e-10
	BRCA	RFX5	1.43733	0.0038633
	BRCA	RNF2	1.30745	0.00868155
	BRCA	SP1
	BRCA	TBP	4.37605	1.14e-09
	BRCA	TCF12	6.04777	8.65e-05
	BRCA	TCF7L2	2.12572	2.47e-25
	BRCA	TEAD4	6.09697	6.17e-22
	BRCA	TFAP4	1.71029	7.55e-34
	BRCA	TRIM24
	BRCA	USF1	1.39163	0.000311413
	BRCA	YY1	1.20184	0.00525998
	BRCA	ZBTB33	2.09052	0.00911042
	BRCA	ZBTB40	1.45419	0.00125161
	BRCA	ZEB2	6.42554	3.48e-07
	CESC	NR2F6
	CESC	NRF1	0.81089	0.000339251
	CESC	PKNOX1	1.95786	0.000635133
	CESC	RCOR1
	CESC	REST	1.75458	1.71e-14
	CESC	RFX1
	CESC	BHLHE40	1.52207	1.12e-13
	CESC	RFX5
	CESC	RNF2	1.77776	2.28e-08
	CESC	SP1
	CESC	TBP	3.0542	2.54e-05
	CESC	TCF12	3.10042	0.00149413
	CESC	TCF7L2	2.00522	1.84e-22
	CESC	TEAD4	5.87007	1.68e-13
	CESC	TFAP4	1.73789	3.77e-31
	CESC	TRIM24	2.03436	0.0224773
	CESC	USF1	1.37228	0.00060316
	CESC	YY1
	CESC	ZBTB33
	CESC	ZBTB40
	CESC	ZEB2
	CRC	NR2F6
	CRC	NRF1
	CRC	PKNOX1	1.94653	0.000281246
	CRC	RCOR1	1.34581	0.00986359
	CRC	REST	1.56718	4.49e-10
	CRC	RFX1
	CRC	BHLHE40	1.41597	3.3e-11
	CRC	RFX5
	CRC	RNF2	1.58809	1.35e-07
	CRC	SP1
	CRC	TBP	2.88245	1.17e-05
	CRC	TCF12
	CRC	TCF7L2	2.16123	1.47e-24
	CRC	TEAD4	12.1021	1.11e-22
	CRC	TFAP4	1.39823	9.25e-14
	CRC	TRIM24	4.17071	1.75e-07
	CRC	USF1	1.35692	0.000460588
	CRC	YY1	1.19963	0.00376449
	CRC	ZBTB33	1.58612	0.0127565
	CRC	ZBTB40	1.26284	0.0222102
	CRC	ZEB2	1.84245	0.00721997
	DLBC	NR2F6
	DLBC	NRF1	0.506509	4.4e-16
	DLBC	PKNOX1
	DLBC	RCOR1	0.466582	5.5e-10
	DLBC	REST
	DLBC	RFX1	0.354901	0.000350168
	DLBC	BHLHE40
	DLBC	RFX5	0.748988	0.0300706
	DLBC	RNF2
	DLBC	SP1	0.269452	4.65e-09
	DLBC	TBP	3.08716	4.16e-05
	DLBC	TCF12
	DLBC	TCF7L2
	DLBC	TEAD4	6.03304	6.37e-15
	DLBC	TFAP4	0.82968	0.000843412
	DLBC	TRIM24
	DLBC	USF1
	DLBC	YY1	0.704577	1.85e-07
	DLBC	ZBTB33	1.92229	0.00629249
	DLBC	ZBTB40
	DLBC	ZEB2
	ESCA	NR2F6	8.52084	0.0266274
	ESCA	NRF1	1.40536	1.15e-07
	ESCA	PKNOX1	1.66502	0.0416138
	ESCA	RCOR1	1.66825	0.000174719
	ESCA	REST	2.12473	9.2e-15
	ESCA	RFX1
	ESCA	BHLHE40	2.21085	2.01e-27
	ESCA	RFX5	1.38482	0.0239614
	ESCA	RNF2	2.45505	3.62e-13
	ESCA	SP1
	ESCA	TBP	2.84413	0.000513265
	ESCA	TCF12	4.87124	0.0081153
	ESCA	TCF7L2	1.91586	1.3e-19
	ESCA	TEAD4	12.7009	2.91e-13
	ESCA	TFAP4	2.21207	4.32e-19
	ESCA	TRIM24
	ESCA	USF1	1.79284	1.67e-06
	ESCA	YY1	1.89039	1.25e-15
	ESCA	ZBTB33	2.43825	0.000834649
	ESCA	ZBTB40	1.42961	0.010751
	ESCA	ZEB2
	GBM	NR2F6
	GBM	NRF1	0.764294	4.08e-07
	GBM	PKNOX1
	GBM	RCOR1
	GBM	REST	1.47167	2.76e-08
	GBM	RFX1
	GBM	BHLHE40	1.39334	7.54e-10
	GBM	RFX5
	GBM	RNF2	1.23454	0.0276373
	GBM	SP1	0.410365	0.000214512
	GBM	TBP	5.76008	7.46e-09
	GBM	TCF12	4.15333	0.000159372
	GBM	TCF7L2	1.82871	1.15e-31
	GBM	TEAD4	10.0428	3.16e-20
	GBM	TFAP4	1.39891	5.6e-13
	GBM	TRIM24
	GBM	USF1	1.52	5.48e-06
	GBM	YY1
	GBM	ZBTB33
	GBM	ZBTB40	1.37438	0.00282149
	GBM	ZEB2
	HNSC	NR2F6	4.85078	0.0286957
	HNSC	NRF1	1.25135	6.62e-05
	HNSC	PKNOX1	1.93687	0.00264898
	HNSC	RCOR1	2.09514	1.35e-08
	HNSC	REST	1.66628	1.43e-09
	HNSC	RFX1
	HNSC	BHLHE40	1.63786	1.31e-15
	HNSC	RFX5	1.34946	0.0286938
	HNSC	RNF2	2.76321	7.65e-20
	HNSC	SP1
	HNSC	TBP	5.5028	3.15e-05
	HNSC	TCF12	5.79735	2.74e-05
	HNSC	TCF7L2	2.13547	2.41e-20
	HNSC	TEAD4	5.11457	1.33e-10
	HNSC	TFAP4	1.67743	4.42e-23
	HNSC	TRIM24
	HNSC	USF1	1.55575	1.78e-05
	HNSC	YY1	1.52327	3.76e-09
	HNSC	ZBTB33
	HNSC	ZBTB40	1.42205	0.00374525
	HNSC	ZEB2	2.87618	0.00408301
	KIRC	NR2F6
	KIRC	NRF1	0.66112	9.86e-17
	KIRC	PKNOX1
	KIRC	RCOR1	0.667112	0.000502186
	KIRC	REST
	KIRC	RFX1	0.422422	0.000122028
	KIRC	BHLHE40
	KIRC	RFX5	0.685332	0.00155154
	KIRC	RNF2	0.818458	0.0231646
	KIRC	SP1	0.417879	1.51e-05
	KIRC	TBP	2.4332	0.00109093
	KIRC	TCF12	3.12296	0.00261853
	KIRC	TCF7L2	1.18742	0.000438921
	KIRC	TEAD4	2.25316	0.0121879
	KIRC	TFAP4
	KIRC	TRIM24
	KIRC	USF1
	KIRC	YY1	0.764901	1.74e-05
	KIRC	ZBTB33	1.72398	0.00404019
	KIRC	ZBTB40	0.660827	2.45e-05
	KIRC	ZEB2	0.397153	0.00837422
	LAML	NR2F6	15.0913	1.12e-14
	LAML	NRF1
	LAML	PKNOX1	3.61996	2.65e-22
	LAML	RCOR1
	LAML	REST	1.88361	4.03e-23
	LAML	RFX1
	LAML	BHLHE40	1.52267	4.48e-22
	LAML	RFX5
	LAML	RNF2	2.03975	2.7e-24
	LAML	SP1	0.697328	0.0361664
	LAML	TBP
	LAML	TCF12	3.22775	1.87e-10
	LAML	TCF7L2
	LAML	TEAD4	4.22396	3.49e-15
	LAML	TFAP4	1.20172	5.19e-05
	LAML	TRIM24	3.83523	3.37e-13
	LAML	USF1	1.63662	6.32e-11
	LAML	YY1
	LAML	ZBTB33
	LAML	ZBTB40	1.37789	0.000273898
	LAML	ZEB2	2.14941	4.38e-07
	LIHC	NR2F6	4.61469	8.27e-19
	LIHC	NRF1	0.871595	0.00653661
	LIHC	PKNOX1
	LIHC	RCOR1	1.79666	1.63e-12
	LIHC	REST	1.2331	0.00811374
	LIHC	RFX1
	LIHC	BHLHE40	1.47586	2.72e-18
	LIHC	RFX5	1.43339	0.000213351
	LIHC	RNF2	1.53133	9.6e-06
	LIHC	SP1
	LIHC	TBP	2.78456	4.06e-05
	LIHC	TCF12	5.81485	8.46e-18
	LIHC	TCF7L2	1.63397	4.03e-21
	LIHC	TEAD4	5.67732	7.54e-14
	LIHC	TFAP4	2.46606	2.55e-35
	LIHC	TRIM24
	LIHC	USF1	1.40281	9.69e-06
	LIHC	YY1	1.33123	9.04e-08
	LIHC	ZBTB33	0.622122	0.0251918
	LIHC	ZBTB40
	LIHC	ZEB2	1.91566	0.0201017
	LUAD	NR2F6
	LUAD	NRF1	0.551747	4.68e-26
	LUAD	PKNOX1	2.07651	0.000256132
	LUAD	RCOR1	0.740287	0.00551164
	LUAD	REST	1.26484	0.00145231
	LUAD	RFX1
	LUAD	BHLHE40
	LUAD	RFX5
	LUAD	RNF2
	LUAD	SP1	0.480682	0.00358544
	LUAD	TBP	2.1746	0.000813136
	LUAD	TCF12	2.81592	0.00140638
	LUAD	TCF7L2	1.67781	9.06e-27
	LUAD	TEAD4	3.69523	9.67e-09
	LUAD	TFAP4	1.30262	1.18e-08
	LUAD	TRIM24	4.56431	0.000617135
	LUAD	USF1	1.35299	0.00206471
	LUAD	YY1	0.62601	2.28e-11
	LUAD	ZBTB33
	LUAD	ZBTB40
	LUAD	ZEB2	3.07346	0.000103751
	Neuro	NR2F6	3.63723	0.0256736
	Neuro	NRF1	1.60702	1.02e-16
	Neuro	PKNOX1	2.39945	1.07e-05
	Neuro	RCOR1	2.56817	1.91e-12
	Neuro	REST	2.44188	2.4e-20
	Neuro	RFX1
	Neuro	BHLHE40	2.79219	1.33e-30
	Neuro	RFX5	1.59838	0.000172522
	Neuro	RNF2	1.84258	3.49e-09
	Neuro	SP1	1.94187	0.0037714
	Neuro	TBP	13.2409	2.14e-14
	Neuro	TCF12	6.71696	0.000584144
	Neuro	TCF7L2	2.10703	8.77e-26
	Neuro	TEAD4	4.67817	4.21e-11
	Neuro	TFAP4	2.46813	6.09e-26
	Neuro	TRIM24	3.35708	0.0416845
	Neuro	USF1	2.81865	1.03e-18
	Neuro	YY1	2.15637	3.52e-26
	Neuro	ZBTB33	6.82779	7.65e-12
	Neuro	ZBTB40	2.2	9.24e-10
	Neuro	ZEB2	4.47868	0.000339119
	OV	NR2F6
	OV	NRF1	1.24964	6.56e-06
	OV	PKNOX1	1.72263	0.00751338
	OV	RCOR1	1.47128	0.000342791
	OV	REST	1.49452	3.92e-07
	OV	RFX1
	OV	BHLHE40	2.0005	1.5e-37
	OV	RFX5	1.28027	0.0331256
	OV	RNF2	1.95524	1.6e-14
	OV	SP1
	OV	TBP	5.32815	9.96e-12
	OV	TCF12	3.56663	0.00925538
	OV	TCF7L2	1.99741	9.5e-29
	OV	TEAD4	13.6657	2.96e-12
	OV	TFAP4	1.84151	1.25e-36
	OV	TRIM24	4.59232	1.95e-05
	OV	USF1	2.25037	3.76e-17
	OV	YY1	1.92753	5.28e-31
	OV	ZBTB33	2.33864	5.17e-06
	OV	ZBTB40	1.79796	4.2e-08
	OV	ZEB2
	PAAD	NR2F6	2.6728	0.00786434
	PAAD	NRF1	0.889423	0.0245142
	PAAD	PKNOX1	1.79743	0.00520982
	PAAD	RCOR1
	PAAD	REST	1.59426	8.24e-11
	PAAD	RFX1
	PAAD	BHLHE40	1.53193	5.58e-16
	PAAD	RFX5
	PAAD	RNF2	1.21567	0.0200154
	PAAD	SP1
	PAAD	TBP	4.61073	1.58e-09
	PAAD	TCF12	1.88994	0.0423023
	PAAD	TCF7L2	2.52278	1.22e-18
	PAAD	TEAD4	1.55814	0.0151946
	PAAD	TFAP4	1.53472	2.65e-22
	PAAD	TRIM24
	PAAD	USF1	1.41632	5.19e-05
	PAAD	YY1
	PAAD	ZBTB33	1.86202	0.0110753
	PAAD	ZBTB40
	PAAD	ZEB2
	PRAD	NR2F6
	PRAD	NRF1	0.774794	3.1e-05
	PRAD	PKNOX1	3.13739	1.49e-05
	PRAD	RCOR1
	PRAD	REST	1.4657	2.43e-05
	PRAD	RFX1
	PRAD	BHLHE40	1.17276	0.0166604
	PRAD	RFX5
	PRAD	RNF2
	PRAD	SP1	0.407992	1.52e-05
	PRAD	TBP	2.53885	0.000401804
	PRAD	TCF12
	PRAD	TCF7L2	1.64062	1.18e-18
	PRAD	TEAD4	12.9677	5.15e-21
	PRAD	TFAP4	1.35732	4.83e-10
	PRAD	TRIM24
	PRAD	USF1	1.29315	0.0146578
	PRAD	YY1
	PRAD	ZBTB33
	PRAD	ZBTB40
	PRAD	ZEB2
	SARC	NR2F6
	SARC	NRF1	0.803659	4.52e-05
	SARC	PKNOX1	2.20109	0.000348381
	SARC	RCOR1
	SARC	REST	1.18149	0.039611
	SARC	RFX1
	SARC	BHLHE40	1.22462	0.00200008
	SARC	RFX5
	SARC	RNF2	1.41671	0.000510377
	SARC	SP1
	SARC	TBP	4.37924	7.62e-08
	SARC	TCF12	3.13189	0.0405157
	SARC	TCF7L2	1.69539	1.42e-17
	SARC	TEAD4	5.85098	3.09e-11
	SARC	TFAP4	1.18489	0.00182955
	SARC	TRIM24	4.30903	0.000264895
	SARC	USF1	1.49347	0.00018852
	SARC	YY1
	SARC	ZBTB33	2.03769	0.00193662
	SARC	ZBTB40	1.4225	0.00114959
	SARC	ZEB2
	SKCM	NR2F6
	SKCM	NRF1	1.49884	1.16e-13
	SKCM	PKNOX1	3.4096	1e-06
	SKCM	RCOR1
	SKCM	REST	1.58125	2.91e-08
	SKCM	RFX1
	SKCM	BHLHE40	1.82571	1.37e-22
	SKCM	RFX5
	SKCM	RNF2	1.88687	3.61e-10
	SKCM	SP1
	SKCM	TBP	2.48771	0.00113087
	SKCM	TCF12
	SKCM	TCF7L2	1.83587	3.54e-22
	SKCM	TEAD4	6.56799	1.32e-09
	SKCM	TFAP4	1.933	2.3e-36
	SKCM	TRIM24
	SKCM	USF1	1.75368	1.51e-08
	SKCM	YY1	2.11381	4.24e-27
	SKCM	ZBTB33	7.5068	3.38e-10
	SKCM	ZBTB40	1.35868	0.0110159
	SKCM	ZEB2
	THCA	NR2F6
	THCA	NRF1
	THCA	PKNOX1	2.07377	0.00077056
	THCA	RCOR1	1.43629	0.00498787
	THCA	REST	1.82534	5.98e-15
	THCA	RFX1
	THCA	BHLHE40	1.51949	3.27e-12
	THCA	RFX5
	THCA	RNF2	1.72843	2.3e-07
	THCA	SP1
	THCA	TBP	3.91124	0.000669859
	THCA	TCF12
	THCA	TCF7L2	2.06497	1.73e-34
	THCA	TEAD4	11.6651	1.49e-16
	THCA	TFAP4	1.52401	2.55e-16
	THCA	TRIM24	2.63137	0.0479979
	THCA	USF1	1.58931	7.37e-06
	THCA	YY1	1.26406	0.000779815
	THCA	ZBTB33	2.58182	0.000243142
	THCA	ZBTB40
	THCA	ZEB2
	UCEC	NR2F6
	UCEC	NRF1	1.49513	3.85e-13
	UCEC	PKNOX1	1.67909	0.0236671
	UCEC	RCOR1
	UCEC	REST	1.26975	0.00771474
	UCEC	RFX1
	UCEC	BHLHE40	1.74014	2.51e-16
	UCEC	RFX5
	UCEC	RNF2	1.65973	1.33e-06
	UCEC	SP1	2.04494	0.00269404
	UCEC	TBP	7.97987	5.24e-10
	UCEC	TCF12
	UCEC	TCF7L2	2.05226	1.02e-29
	UCEC	TEAD4	8.96707	1.22e-16
	UCEC	TFAP4	1.69432	4.23e-22
	UCEC	TRIM24
	UCEC	USF1	1.46257	0.000742026
	UCEC	YY1	1.74011	2.21e-15
	UCEC	ZBTB33	2.48473	4.44e-05
	UCEC	ZBTB40	1.3933	0.00301706
	UCEC	ZEB2	6.85848	1.18e-05
	BLCA	ZNF143	1.84518	5.94e-16
	BLCA	ZNF24	4.84014	1.76e-10
	BLCA	ZNF316	6.40725	8.53e-13
	BLCA	ZNF384
	BLCA	CEBPB	2.69616	2.06e-28
	BLCA	CREB1	0.92713	4.2e-20
	BLCA	CREM
	BLCA	CTCF
	BLCA	ARID1B	3.68948	1.91e-17
	BLCA	E2F1	1.58679	4.9e-13
	BLCA	E2F6	1.28202	6.28e-19
	BLCA	EGR1	1.39398	3.68e-22
	BLCA	ELF1	1.62922	1.89e-22
	BRCA	ZNF143	0.689817	2.84e-21
	BRCA	ZNF24	4.56402	0.000710798
	BRCA	ZNF316	1.35557	2e-25
	BRCA	ZNF384	1.54327	1.62e-12
	BRCA	CEBPB
	BRCA	CREB1
	BRCA	CREM	1.09617	0.0038611
	BRCA	CTCF	0.617714	5.98e-10
	BRCA	ARID1B	2.41995	5.26e-17
	BRCA	E2F1	0.914722	2.72e-09
	BRCA	E2F6	0.880638	9.02e-13
	BRCA	EGR1	1.32504	2.1e-05
	BRCA	ELF1	1.713	6.95e-10
	CESC	ZNF143	0.65084	4.18e-10
	CESC	ZNF24	2.50386	0.00925188
	CESC	ZNF316
	CESC	ZNF384	1.52134	3.45e-15
	CESC	CEBPB	1.58067	8.15e-06
	CESC	CREB1	0.780001	8.83e-06
	CESC	CREM	0.4401	5.54e-17
	CESC	CTCF	0.582895	4.27e-19
	CESC	ARID1B	3.23629	5.28e-15
	CESC	E2F1	0.854919	4.97e-05
	CESC	E2F6	0.744261	5.02e-10
	CESC	EGR1	1.179	0.000475075
	CESC	ELF1	1.44599	3.45e-05
	CRC	ZNF143	0.961946	1.9e-10
	CRC	ZNF24	2.99337	6.21e-05
	CRC	ZNF316
	CRC	ZNF384	1.77354	1.87e-11
	CRC	CEBPB	1.55367	1.1e-10
	CRC	CREB1
	CRC	CREM	0.924501	3.45e-07
	CRC	CTCF	0.733961	3.24e-10
	CRC	ARID1B	4.99097	0.000140819
	CRC	E2F1	0.981251	0.000234358
	CRC	E2F6	0.649602	0.00015966
	CRC	EGR1	1.29661	4.65e-11
	CRC	ELF1	1.39882	5.56e-14
	DLBC	ZNF143	0.563628	2.87e-09
	DLBC	ZNF24	2.37576	0.00338547
	DLBC	ZNF316	1.74516	2.21e-06
	DLBC	ZNF384	1.24972	6.54e-10
	DLBC	CEBPB	0.93776	1.72e-06
	DLBC	CREB1	0.252722	3.38e-10
	DLBC	CREM
	DLBC	CTCF	0.478106	5.65e-07
	DLBC	ARID1B	2.28943	2.73e-25
	DLBC	E2F1	0.278314	4.26e-10
	DLBC	E2F6	0.534876	1.09e-09
	DLBC	EGR1	0.688267	7.87e-18
	DLBC	ELF1	0.793155	0.00683905
	ESCA	ZNF143	2.12638	5.99e-17
	ESCA	ZNF24	2.89141	9.07e-16
	ESCA	ZNF316	15.2436	2.69e-12
	ESCA	ZNF384	2.53666	0.00227314
	ESCA	CEBPB	2.79759	0.00163008
	ESCA	CREB1	1.25224	4.2e-28
	ESCA	CREM	0.654625	1.08e-07
	ESCA	CTCF	2.33094	4.4e-16
	ESCA	ARID1B	5.92026	4.3e-24
	ESCA	E2F1	0.998371	3.76e-17
	ESCA	E2F6	1.31544	7.27e-10
	ESCA	EGR1	1.81494	0.00128371
	ESCA	ELF1	1.80413	2.6e-20
	GBM	ZNF143	0.968625	5.29e-19
	GBM	ZNF24	2.73332	5.83e-10
	GBM	ZNF316	7.53687	8.79e-31
	GBM	ZNF384	1.74215	1.32e-16
	GBM	CEBPB	1.6373	7.15e-26
	GBM	CREB1	0.524533	1.84e-16
	GBM	CREM
	GBM	CTCF	0.804829	5.61e-34
	GBM	ARID1B	4.16696	4.02e-24
	GBM	E2F1	0.612867	2.67e-23
	GBM	E2F6	0.482333	4.36e-06
	GBM	EGR1	0.886901	2.4e-13
	GBM	ELF1	1.37506	5.93e-20
	HNSC	ZNF143	0.925619	1.05e-26
	HNSC	ZNF24	1.58612	2.26e-21
	HNSC	ZNF316	2.94878	8.88e-23
	HNSC	ZNF384	1.79041	4.84e-23
	HNSC	CEBPB	1.85847	6.45e-14
	HNSC	CREB1	0.886676	8.8e-10
	HNSC	CREM	0.786432	0.00514548
	HNSC	CTCF	0.990985	2.3e-22
	HNSC	ARID1B	6.05081	7.66e-08
	HNSC	E2F1
	HNSC	E2F6
	HNSC	EGR1
	HNSC	ELF1	1.45777	0.00357894
	KIRC	ZNF143	0.623161	7.19e-08
	KIRC	ZNF24
	KIRC	ZNF316	2.49963	0.000649175
	KIRC	ZNF384
	KIRC	CEBPB	1.2566	0.00499199
	KIRC	CREB1
	KIRC	CREM	0.37208	0.00277317
	KIRC	CTCF
	KIRC	ARID1B
	KIRC	E2F1
	KIRC	E2F6	0.583103	0.0312782
	KIRC	EGR1	0.915267	0.00260896
	KIRC	ELF1
	LAML	ZNF143	0.706848	0.0273282
	LAML	ZNF24	2.51509	0.0324393
	LAML	ZNF316
	LAML	ZNF384	1.23614	0.0258418
	LAML	CEBPB
	LAML	CREB1	0.717066	1.82e-05
	LAML	CREM
	LAML	CTCF	0.568919	2.33e-09
	LAML	ARID1B
	LAML	E2F1
	LAML	E2F6
	LAML	EGR1	1.389	4.49e-06
	LAML	ELF1	1.20072	0.00397153
	LIHC	ZNF143	0.607879	3.75e-10
	LIHC	ZNF24	2.00029	0.00888594
	LIHC	ZNF316
	LIHC	ZNF384
	LIHC	CEBPB	1.83006	0.000547165
	LIHC	CREB1	0.568108	0.0195572
	LIHC	CREM	2.04281	0.0200091
	LIHC	CTCF
	LIHC	ARID1B	4.5528	0.0147462
	LIHC	E2F1
	LIHC	E2F6	0.893943	1.18e-27
	LIHC	EGR1	1.00086	3.98e-32
	LIHC	ELF1	1.6942	4.8e-33
	LUAD	ZNF143	0.389519	4.66e-19
	LUAD	ZNF24	2.0413	5.49e-33
	LUAD	ZNF316	10.4819	2.17e-33
	LUAD	ZNF384	1.4303	4.47e-19
	LUAD	CEBPB
	LUAD	CREB1	1.13664	1.9e-33
	LUAD	CREM	0.606968	8.17e-37
	LUAD	CTCF	0.425198	4.64e-24
	LUAD	ARID1B	3.03738	1.34e-35
	LUAD	E2F1	0.733831	0.00638
	LUAD	E2F6
	LUAD	EGR1	0.732345	3.84e-30
	LUAD	ELF1	0.993454	7.64e-15
	Neuro	ZNF143	1.88419	1.61e-28
	Neuro	ZNF24	5.79284	1.61e-28
	Neuro	ZNF316	6.72866	1.61e-28
	Neuro	ZNF384	2.23102	1.61e-28
	Neuro	CEBPB	2.2263	1.61e-28
	Neuro	CREB1	0.984184	1.61e-28
	Neuro	CREM	0.853246	1.61e-28
	Neuro	CTCF	1.97166	1.61e-28
	Neuro	ARID1B	5.18012	1.61e-28
	Neuro	E2F1	0.920646	1.61e-28
	Neuro	E2F6	0.818536	1.61e-28
	Neuro	EGR1	1.94853	1.61e-28
	Neuro	ELF1
	OV	ZNF143	2.02334	5.24e-28
	OV	ZNF24	4.45923	3.61e-13
	OV	ZNF316	1.8372	4.07e-12
	OV	ZNF384	2.00294	5.78e-13
	OV	CEBPB	1.94558	1.03e-05
	OV	CREB1	0.960804	7.14e-07
	OV	CREM	0.64739	9.77e-07
	OV	CTCF	1.96868	1.35e-06
	OV	ARID1B	2.41065	0.0227543
	OV	E2F1	0.887157	4.49e-13
	OV	E2F6	1.25271	3.75e-07
	OV	EGR1	1.54689	0.0120282
	OV	ELF1
	PAAD	ZNF143
	PAAD	ZNF24
	PAAD	ZNF316	3.38671	8.32e-17
	PAAD	ZNF384
	PAAD	CEBPB	1.61222	0.000388388
	PAAD	CREB1
	PAAD	CREM	0.529974	3.02e-09
	PAAD	CTCF	0.650538	0.00794458
	PAAD	ARID1B	2.07005	0.000790426
	PAAD	E2F1	0.580112	0.0474417
	PAAD	E2F6
	PAAD	EGR1
	PAAD	ELF1	1.6788	2.43e-05
	PRAD	ZNF143	0.505757	0.00429776
	PRAD	ZNF24	2.34992	2.35e-06
	PRAD	ZNF316
	PRAD	ZNF384
	PRAD	CEBPB
	PRAD	CREB1
	PRAD	CREM
	PRAD	CTCF
	PRAD	ARID1B	3.33816	0.00634297
	PRAD	E2F1	0.640286	0.00266482
	PRAD	E2F6
	PRAD	EGR1	0.774851	0.000134902
	PRAD	ELF1
	SARC	ZNF143	0.667324	0.00150585
	SARC	ZNF24
	SARC	ZNF316
	SARC	ZNF384	1.28627	0.000136601
	SARC	CEBPB
	SARC	CREB1
	SARC	CREM	0.581884	1.51e-05
	SARC	CTCF	0.61889	0.000238514
	SARC	ARID1B	2.62441	0.0472165
	SARC	E2F1
	SARC	E2F6
	SARC	EGR1
	SARC	ELF1	1.30665	0.00407393
	SKCM	ZNF143	1.12101	0.00872494
	SKCM	ZNF24
	SKCM	ZNF316	7.5068	0.00571979
	SKCM	ZNF384	2.26848	0.000661508
	SKCM	CEBPB	1.21495	6.96e-06
	SKCM	CREB1
	SKCM	CREM	0.933216	1.58e-05
	SKCM	CTCF
	SKCM	ARID1B	1.56657	1.34e-05
	SKCM	E2F1
	SKCM	E2F6	0.929895	0.00313624
	SKCM	EGR1	2.01547	2.79e-08
	SKCM	ELF1	2.85762	4.34e-06
	THCA	ZNF143
	THCA	ZNF24	2.2518	0.0437022
	THCA	ZNF316
	THCA	ZNF384	2.15158	6.3e-10
	THCA	CEBPB	2.092	0.0125693
	THCA	CREB1	1.56637	1.57e-07
	THCA	CREM	0.579652	6.6e-06
	THCA	CTCF	1.14646	6.3e-10
	THCA	ARID1B	3.55382	8.72e-06
	THCA	E2F1	0.848626	3.22e-05
	THCA	E2F6	0.841093	0.0151518
	THCA	EGR1	1.31674	2.21e-07
	THCA	ELF1	1.33902	0.000143723
	UCEC	ZNF143	0.825681	4.66e-05
	UCEC	ZNF24
	UCEC	ZNF316	9.67122	0.0232873
	UCEC	ZNF384	1.7184	2.05e-16
	UCEC	CEBPB
	UCEC	CREB1	1.6487	1.21e-26
	UCEC	CREM	1.19094	8.44e-16
	UCEC	CTCF	0.919999	1.05e-09
	UCEC	ARID1B	5.1974	0.00927968
	UCEC	E2F1	1.01838	0.00614499
	UCEC	E2F6	0.80057	6.88e-24
	UCEC	EGR1	1.84365	0.00191162
	UCEC	ELF1	1.93213	1.83e-11
	BLCA	EP300	2.92249	1.77e-20
	BLCA	ESRRA	3.453	4.36e-26
	BLCA	FOS	10.6425	2.15e-10
	BLCA	FOSL2	4.35232	7.99e-26
	BLCA	FOXA1	2.21279	1.08e-13
	BLCA	FOXA2	13.3583	0.00116261
	BRCA	EP300	1.9445	2.9e-30
	BRCA	ESRRA	2.91716	3.26e-33
	BRCA	FOS	5.28195	4.88e-18
	BRCA	FOSL2	1.73246	1.75e-10
	BRCA	FOXA1	1.61477	2.02e-15
	BRCA	FOXA2	2.79483	0.00010062
	CESC	EP300	2.09306	1.43e-13
	CESC	ESRRA	1.94363	8.22e-24
	CESC	FOS	3.10389	6.63e-09
	CESC	FOSL2	1.98657	3.77e-16
	CESC	FOXA1	1.74318	9.5e-17
	CESC	FOXA2
	CRC	EP300	1.96795	2.12e-35
	CRC	ESRRA	1.48838	7.06e-10
	CRC	FOS	4.45199	6.51e-15
	CRC	FOSL2	2.01445	1.19e-16
	CRC	FOXA1	1.53469	1.03e-09
	CRC	FOXA2
	DLBC	EP300	1.29192	0.000174479
	DLBC	ESRRA
	DLBC	FOS	0.269318	0.00220455
	DLBC	FOSL2
	DLBC	FOXA1
	DLBC	FOXA2
	ESCA	EP300	2.6682	3.36e-33
	ESCA	ESRRA	3.07727	4.5e-29
	ESCA	FOS	5.22381	8.99e-06
	ESCA	FOSL2	2.55098	5.35e-14
	ESCA	FOXA1	2.4317	1.82e-16
	ESCA	FOXA2
	GBM	EP300	1.73169	6.53e-24
	GBM	ESRRA	1.14756	0.0456932
	GBM	FOS	1.71357	0.00941445
	GBM	FOSL2	2.04625	4.49e-17
	GBM	FOXA1	1.35449	1.1e-05
	GBM	FOXA2	3.33107	0.000572959
	HNSC	EP300	2.49624	2.9e-22
	HNSC	ESRRA	2.32256	1.46e-31
	HNSC	FOS	5.42947	2.98e-09
	HNSC	FOSL2	2.3086	4.23e-16
	HNSC	FOXA1	1.75733	1.9e-11
	HNSC	FOXA2	2.8315	0.00238475
	KIRC	EP300	1.20404	0.000290754
	KIRC	ESRRA
	KIRC	FOS
	KIRC	FOSL2	1.32774	0.000208405
	KIRC	FOXA1
	KIRC	FOXA2
	LAML	EP300	1.89051	2.27e-36
	LAML	ESRRA	1.1906	0.0168712
	LAML	FOS	3.13016	0.000201316
	LAML	FOSL2	1.48373	1.82e-05
	LAML	FOXA1	1.44913	5.46e-08
	LAML	FOXA2	3.20118	0.00755991
	LIHC	EP300	1.81031	3.72e-37
	LIHC	ESRRA	1.32758	1.81e-05
	LIHC	FOS	3.36155	3.31e-06
	LIHC	FOSL2	2.33651	5.52e-36
	LIHC	FOXA1	1.67416	5.31e-31
	LIHC	FOXA2	3.53834	1.08e-18
	LUAD	EP300	1.66628	7.35e-22
	LUAD	ESRRA	1.60837	5.12e-16
	LUAD	FOS	2.04924	7.63e-06
	LUAD	FOSL2	1.62612	1.17e-09
	LUAD	FOXA1	1.44684	6.18e-09
	LUAD	FOXA2	3.53274	0.00021287
	Neuro	EP300	2.73444	2.92e-21
	Neuro	ESRRA	2.36847	9.3e-18
	Neuro	FOS
	Neuro	FOSL2	2.83374	2.43e-14
	Neuro	FOXA1	1.77603	6.46e-09
	Neuro	FOXA2
	OV	EP300	1.95269	1.54e-25
	OV	ESRRA	1.73889	5.04e-12
	OV	FOS	13.123	1.98e-06
	OV	FOSL2	2.41063	1.39e-15
	OV	FOXA1	1.7231	9.5e-10
	OV	FOXA2
	PAAD	EP300	1.74562	2.23e-26
	PAAD	ESRRA	1.41167	5.64e-07
	PAAD	FOS	3.81314	6.49e-10
	PAAD	FOSL2	1.66126	1.47e-10
	PAAD	FOXA1	1.63712	5.86e-15
	PAAD	FOXA2	3.17421	8.43e-05
	PRAD	EP300	1.64676	1.85e-14
	PRAD	ESRRA	1.64634	7.72e-12
	PRAD	FOS	4.92724	3.86e-05
	PRAD	FOSL2	1.43787	0.00080297
	PRAD	FOXA1	1.58428	8.97e-12
	PRAD	FOXA2	4.89208	2.82e-08
	SARC	EP300	1.68063	1.96e-16
	SARC	ESRRA
	SARC	FOS	2.52364	0.0133996
	SARC	FOSL2	1.51369	0.000157474
	SARC	FOXA1	1.3322	0.000731851
	SARC	FOXA2
	SKCM	EP300	1.97108	3.12e-25
	SKCM	ESRRA	1.73628	6.67e-10
	SKCM	FOS	2.26101	0.00469244
	SKCM	FOSL2	1.43547	0.000955745
	SKCM	FOXA1	1.86536	9.98e-13
	SKCM	FOXA2
	THCA	EP300	2.32613	6.96e-22
	THCA	ESRRA	1.51597	1.09e-06
	THCA	FOS	6.79844	1.16e-10
	THCA	FOSL2	2.62329	1.35e-25
	THCA	FOXA1	1.43477	1.65e-05
	THCA	FOXA2	2.80695	0.0313154
	UCEC	EP300	2.41149	1.17e-33
	UCEC	ESRRA	1.84017	4.95e-14
	UCEC	FOS	6.11507	4.79e-06
	UCEC	FOSL2	1.42348	0.00209506
	UCEC	FOXA1	1.38155	0.000407878
	UCEC	FOXA2
	BLCA	GABPA
	BLCA	GATA3	4.6757	5.74e-17
	BRCA	GABPA
	BRCA	GATA3	4.67111	5.76e-34
	CESC	GABPA
	CESC	GATA3	1.99926	5.63e-10
	CRC	GABPA	0.357489	0.0052932
	CRC	GATA3	2.58734	8.4e-10
	DLBC	GABPA	0.212115	7.31e-06
	DLBC	GATA3
	ESCA	GABPA
	ESCA	GATA3	2.86301	9.47e-07
	GBM	GABPA	0.265232	1.22e-05
	GBM	GATA3	2.0331	3.28e-06
	HNSC	GABPA
	HNSC	GATA3	2.76942	5.31e-14
	KIRC	GABPA
	KIRC	GATA3
	LAML	GABPA
	LAML	GATA3
	LIHC	GABPA	0.253009	5.66e-06
	LIHC	GATA3	1.44528	0.0187512
	LUAD	GABPA	0.287262	0.00588906
	LUAD	GATA3	2.51999	1.79e-20
	Neuro	GABPA
	Neuro	GATA3	2.41819	2.19e-05
	OV	GABPA
	OV	GATA3	3.39855	2.43e-06
	PAAD	GABPA	0.473299	0.0162299
	PAAD	GATA3	1.78633	1.31e-05
	PRAD	GABPA	0.298005	0.00722079
	PRAD	GATA3	2.36278	2.68e-14
	SARC	GABPA
	SARC	GATA3	1.80241	0.00611535
	SKCM	GABPA
	SKCM	GATA3
	THCA	GABPA
	THCA	GATA3	2.55975	1.88e-07
	UCEC	GABPA
	UCEC	GATA3	2.89085	1.34e-05
	BLCA	IKZF1	3.22149	5.07e-17
	BLCA	JUND	2.2169	1.17e-35
	BLCA	JUN	5.52827	4.4e-18
	BLCA	MAFF	4.20742	2.69e-28
	BLCA	ATF3	2.17796	9.9e-07
	BLCA	MAFK	2.98772	9.8e-18
	BLCA	MAX
	BLCA	MAZ	2.38611	3.74e-26
	BRCA	IKZF1	2.50214	1.74e-15
	BRCA	JUND	1.40229	4.29e-12
	BRCA	JUN	3.27245	3.2e-11
	BRCA	MAFF	1.83675	1.37e-19
	BRCA	ATF3	2.10614	2.7e-12
	BRCA	MAFK	1.74849	2.78e-13
	BRCA	MAX	0.706662	0.000297518
	BRCA	MAZ	2.16325	5.47e-26
	CESC	IKZF1	2.46912	5.44e-23
	CESC	JUND	1.4762	8.3e-18
	CESC	JUN	2.30238	3.25e-34
	CESC	MAFF	2.62647	7.42e-25
	CESC	ATF3	2.17194	1.58e-19
	CESC	MAFK	1.88164	1.79e-19
	CESC	MAX	0.643399	6.09e-06
	CESC	MAZ	1.41904	1.09e-16
	CRC	IKZF1	2.03364	7.02e-16
	CRC	JUND	1.54414	1.4e-22
	CRC	JUN	2.37827	1.69e-19
	CRC	MAFF	1.87257	3.88e-23
	CRC	ATF3	2.41687	6.16e-23
	CRC	MAFK	1.7844	4.03e-16
	CRC	MAX	0.626623	3.64e-07
	CRC	MAZ	1.57784	4.87e-31
	DLBC	IKZF1	0.777231	0.0498932
	DLBC	JUND	0.879956	0.0208794
	DLBC	JUN	0.556439	6.97e-06
	DLBC	MAFF
	DLBC	ATF3
	DLBC	MAFK	1.31783	0.00199475
	DLBC	MAX	0.4295	2.27e-17
	DLBC	MAZ	0.736042	3.5e-11
	ESCA	IKZF1	3.22335	3.59e-17
	ESCA	JUND	2.4868	3.04e-22
	ESCA	JUN	3.31601	5.41e-36
	ESCA	MAFF	3.59608	4.12e-21
	ESCA	ATF3	3.01579	2.87e-14
	ESCA	MAFK	2.62708	3.89e-18
	ESCA	MAX
	ESCA	MAZ	2.30753	6.53e-28
	GBM	IKZF1	2.54579	8.02e-19
	GBM	JUND	1.49995	1.44e-19
	GBM	JUN	1.91252	3.24e-21
	GBM	MAFF	2.05221	1.94e-30
	GBM	ATF3	2.18924	8.36e-18
	GBM	MAFK	1.98567	6.11e-21
	GBM	MAX	0.501161	2.76e-12
	GBM	MAZ	1.29192	3.87e-10
	HNSC	IKZF1	2.85313	1.08e-17
	HNSC	JUND	1.92217	1.72e-31
	HNSC	JUN	2.57683	2.85e-32
	HNSC	MAFF	2.3373	9.09e-29
	HNSC	ATF3	1.60119	4.61e-05
	HNSC	MAFK	2.14937	1.83e-16
	HNSC	MAX
	HNSC	MAZ	2.20808	1.25e-37
	KIRC	IKZF1	1.75577	8.24e-10
	KIRC	JUND	1.09366	0.0390826
	KIRC	JUN	1.3127	0.000175988
	KIRC	MAFF	1.38719	5.24e-08
	KIRC	ATF3
	KIRC	MAFK	1.48889	7.15e-09
	KIRC	MAX	0.386445	7.66e-24
	KIRC	MAZ	0.838404	1.21e-05
	LAML	IKZF1	4.03451	2.64e-36
	LAML	JUND	1.49798	2.24e-31
	LAML	JUN	1.49268	1.96e-05
	LAML	MAFF	1.38705	2.19e-06
	LAML	ATF3	2.4769	7.1e-13
	LAML	MAFK	1.88971	2.39e-29
	LAML	MAX	0.688021	1.24e-06
	LAML	MAZ
	LIHC	IKZF1	1.91489	6.84e-10
	LIHC	JUND	1.50133	5.74e-21
	LIHC	JUN	1.37574	0.000385106
	LIHC	MAFF	1.53632	1.77e-08
	LIHC	ATF3	2.13855	6.68e-13
	LIHC	MAFK	2.02714	3.47e-28
	LIHC	MAX	0.562124	1.25e-10
	LIHC	MAZ	1.11548	0.00707545
	LUAD	IKZF1	2.2358	5.63e-14
	LUAD	JUND	1.1564	0.00115634
	LUAD	JUN	2.6013	1.27e-28
	LUAD	MAFF	1.98813	3.43e-31
	LUAD	ATF3	1.81733	1.85e-11
	LUAD	MAFK	1.83215	8.6e-18
	LUAD	MAX	0.351026	1.93e-25
	LUAD	MAZ	1.11782	0.0049133
	Neuro	IKZF1	4.17987	4.59e-27
	Neuro	JUND	2.11057	7.43e-36
	Neuro	JUN
	Neuro	MAFF	1.76518	2.12e-08
	Neuro	ATF3	2.39361	5.02e-09
	Neuro	MAFK	2.46931	2.48e-16
	Neuro	MAX
	Neuro	MAZ	2.21645	7.22e-30
	OV	IKZF1	2.36522	3.36e-15
	OV	JUND	1.91581	3.56e-37
	OV	JUN
	OV	MAFF	2.45351	4.14e-24
	OV	ATF3	1.66963	0.000190773
	OV	MAFK	2.69587	3.34e-22
	OV	MAX
	OV	MAZ	1.89202	1.08e-27
	PAAD	IKZF1	2.41078	2.08e-20
	PAAD	JUND	1.24813	3.22e-07
	PAAD	JUN	2.09022	1.9e-26
	PAAD	MAFF	1.5064	9.67e-13
	PAAD	ATF3	1.81507	6.61e-11
	PAAD	MAFK	1.4168	9.04e-08
	PAAD	MAX	0.557826	3.67e-10
	PAAD	MAZ	1.23454	1.85e-07
	PRAD	IKZF1	2.19443	2.81e-09
	PRAD	JUND
	PRAD	JUN	1.89471	6.26e-11
	PRAD	MAFF	1.42297	8.86e-06
	PRAD	ATF3
	PRAD	MAFK	1.62852	4.5e-09
	PRAD	MAX	0.536599	6.9e-09
	PRAD	MAZ	1.28388	5.22e-08
	SARC	IKZF1	1.92082	1.03e-10
	SARC	JUND	1.22696	0.000145211
	SARC	JUN	1.33605	0.010475
	SARC	MAFF	1.44148	1.02e-06
	SARC	ATF3	1.47449	0.000462458
	SARC	MAFK	1.35623	0.000110614
	SARC	MAX	0.738895	0.00288007
	SARC	MAZ	1.19815	6.15e-05
	SKCM	IKZF1	1.80593	2.25e-06
	SKCM	JUND	1.48163	6.7e-13
	SKCM	JUN	1.45922	0.000270534
	SKCM	MAFF	1.2654	0.00591777
	SKCM	ATF3	2.37661	6.49e-10
	SKCM	MAFK	1.26276	0.0128935
	SKCM	MAX
	SKCM	MAZ	1.91601	1.2e-25
	THCA	IKZF1	2.12883	8.89e-13
	THCA	JUND	1.95683	1.06e-21
	THCA	JUN	2.19556	7.45e-24
	THCA	MAFF	2.25086	3.38e-32
	THCA	ATF3	2.47182	4.49e-19
	THCA	MAFK	2.14861	1.31e-22
	THCA	MAX
	THCA	MAZ	1.5425	9.55e-22
	UCEC	IKZF1	2.1352	2.3e-09
	UCEC	JUND	1.3761	1.42e-07
	UCEC	JUN	1.57451	2.34e-05
	UCEC	MAFF	1.34198	0.000604173
	UCEC	ATF3	1.43191	0.010419
	UCEC	MAFK
	UCEC	MAX	0.744889	0.00192033
	UCEC	MAZ	2.19039	3.25e-31
	BLCA	MNT	1.28092	0.00492628
	BLCA	MXI1
	BLCA	MYC	2.63403	2.23e-10
	BLCA	NFIC	16.8508	5.08e-13
	BRCA	MNT
	BRCA	MXI1
	BRCA	MYC	1.99185	7.65e-10
	BRCA	NFIC	5.26817	1.35e-16
	CESC	MNT
	CESC	MXI1
	CESC	MYC	1.94269	8.7e-18
	CESC	NFIC	6.88067	6.56e-24
	CRC	MNT
	CRC	MXI1
	CRC	MYC	1.56581	5.75e-38
	CRC	NFIC	9.29679	1.33e-29
	DLBC	MNT	0.419337	9.06e-28
	DLBC	MXI1
	DLBC	MYC	0.67095	1.98e-20
	DLBC	NFIC	10.5114	3.28e-23
	ESCA	MNT
	ESCA	MXI1
	ESCA	MYC	2.34611	5.22e-20
	ESCA	NFIC	12.7554	2.8e-18
	GBM	MNT	0.695349	3e-06
	GBM	MXI1
	GBM	MYC	1.3331	4.62e-16
	GBM	NFIC	6.28849	9.44e-20
	HNSC	MNT	1.20257	0.028278
	HNSC	MXI1
	HNSC	MYC	2.04414	1.69e-13
	HNSC	NFIC	3.20997	6.96e-13
	KIRC	MNT	0.553266	1.85e-15
	KIRC	MXI1
	KIRC	MYC
	KIRC	NFIC
	LAML	MNT	1.29405	2.28e-05
	LAML	MXI1
	LAML	MYC
	LAML	NFIC	3.05611	1.52e-16
	LIHC	MNT	0.739896	2.99e-05
	LIHC	MXI1	6.92869	0.0434291
	LIHC	MYC
	LIHC	NFIC	6.11721	5e-34
	LUAD	MNT	0.524769	4.05e-18
	LUAD	MXI1	0.203474	0.00789687
	LUAD	MYC	1.24511	1.39e-10
	LUAD	NFIC	2.71053	2.1e-09
	Neuro	MNT	1.50105	1.38e-06
	Neuro	MXI1	7.83163	0.0305421
	Neuro	MYC	2.10121	1.17e-20
	Neuro	NFIC	3.34734	7.19e-13
	OV	MNT
	OV	MXI1
	OV	MYC	1.85787	0.000748
	OV	NFIC	3.13486	5.02e-12
	PAAD	MNT	0.841071	0.0156914
	PAAD	MXI1
	PAAD	MYC	1.36043	1.06e-18
	PAAD	NFIC	1.69967	0.000119385
	PRAD	MNT	0.765327	0.000846892
	PRAD	MXI1
	PRAD	MYC	1.20967	1.65e-06
	PRAD	NFIC	12.8854	2.8e-28
	SARC	MNT	0.779812	0.00263044
	SARC	MXI1
	SARC	MYC
	SARC	NFIC	5.1313	1.85e-19
	SKCM	MNT
	SKCM	MXI1
	SKCM	MYC	1.75755	3.62e-20
	SKCM	NFIC	6.66188	4.34e-17
	THCA	MNT
	THCA	MXI1
	THCA	MYC	1.65468	3.52e-36
	THCA	NFIC	3.97047	5.96e-10
	UCEC	MNT
	UCEC	MXI1
	UCEC	MYC	1.7174	2.81e-19
	UCEC	NFIC	7.81003	2.73e-18

## Sheet: Fig.2d
	Fig. 2d	Enrichment analyses of ABC variants in cancer-related GWAS variants
	Cancer	OR	95%CI-1	95%CI-2	P value
	LUAD	1.04117	1.15457	0.93916	0.451862
	LAML	1.0674	1.17896	0.966566	0.194522
	DLBC	1.10732	1.22608	1.00049	0.0476925
	CESC	1.13472	1.26794	1.01589	0.0247613
	PRAD	1.15146	1.29445	1.02466	0.0166366
	LIHC	1.15741	1.28987	1.03895	0.0145858
	PAAD	1.18744	1.32097	1.06785	0.00763296
	UCEC	1.19234	1.36824	1.03998	0.00109185
	CRC	1.20592	1.35105	1.07691	0.00105938
	KIRC	1.20738	1.32914	1.09717	9.62677e-05
	SARC	1.313	1.47171	1.17228	1.74436e-06
	SKCM	1.31311	1.49666	1.15291	3.10008e-05
	GBM	1.31683	1.47114	1.17936	6.85954e-07
	BRCA	1.31942	1.4792	1.17752	1.17424e-06
	THCA	1.37538	1.56986	1.20568	1.55406e-06
	HNSC	1.43079	1.61913	1.2656	4.8049e-09
	Neuro	1.43163	1.65215	1.24133	5.7957e-07
	OV	1.54731	1.73073	1.3841	5.21227e-15
	BLCA	1.64723	1.90417	1.42628	3.87546e-12
	ESCA	1.6552	1.89825	1.44421	1.42831e-13

[truncated: 50 more sheets: Fig.2e, Fig.2g, Fig.2h, Fig.2i, Fig.2j, Fig.3b-d, Fig.3e, Fig.3f, Fig.3g, Fig.3h, Fig.3i, Fig.3j, Fig.4a, Fig.4b, Fig.4c, Fig.4f, Fig.4h, Fig.4i, Fig.4j, Fig.4k …]
